# Supplementary material for: Characterizing the Causal Pathway for Genetic Variants Associated with Neurological Phenotypes Using Human Brain-Derived Proteome Data
Source: Am J Hum Genet. 2020 May 14;106(6):885–92. doi: 10.1016/j.ajhg.2020.04.007 (PMC7273531; doi:10.1016/j.ajhg.2020.04.007)
Supplement: Document S2 — Tables S2–S7 [file mmc2.xlsx]

## Sheet: Index
Index
Table S2: Lead protein quantitative trait loci used as instrumental variables in Mendelian randomization analyses
Table S3: Proteome-wide Mendelian randomization results derived from human brain tissue on 7 neurological traits and psychiatric disorders
Table S4: Associations which provided evidence of genetic colocalization
Table S5: Complex traits and disease outcomes analysed in our phenome-wide evaluation of genes
Table S6: Phenome-wide association study results surviving multiple testing corrections for 700 outcomes
Table S7: Comparison of pQTL and eQTL derived from brain tissue

## Sheet: Table S2
Table S2: Lead protein quantitative trait loci used as instrumental variables in Mendelian randomization analyses
SNP - single nucleotide polymorphism, CHR - chromosome, BP - base position, Beta - SNP effect estimate based on inferred minor allele, SE - corresponding standard error, P - corresponding p-value, F-stat - F-statistic to assess instrument strength,
SNP	Gene	CHR	BP	Minor allele	Beta	SE	P	F-stat
rs112286182	AAMDC	chr11	77629861	T	-0.0300131	0.00550601	2.38e-07	29.713
rs11650658	ABCA5	chr17	67313217	C	0.00548927	0.00122462	1.58e-05	20.0921
rs2888691	ABCB8	chr7	150629639	A	-0.00868651	0.00217478	0.000107258	15.9537
rs4275659	ABCB9	chr12	123447928	T	-0.0113829	0.00261317	2.64e-05	18.9746
rs17773769	ABCF3	chr3	183897135	G	-0.0091482	0.00225143	8.26e-05	16.5103
rs225337	ABCG1	chr21	43767500	A	0.0156996	0.00399519	0.00016668	15.442
rs17429033	ABHD10	chr3	111710398	G	-0.00883964	0.0021302	5.93e-05	17.2199
rs7803827	ABHD11	chr7	73200287	C	0.00770235	0.00177673	2.87e-05	18.7933
rs2229528	ACAA1	chr3	38167095	G	-0.00991648	0.00255411	0.000162597	15.0742
rs372210588	ACADM	chr1	76190928	G	0.0117583	0.00215111	2.26e-07	29.8789
rs35525135	ACADS	chr12	121140064	C	-0.0124644	0.00269577	8.87e-06	21.3783
rs58231493	ACOT1	chr14	74032122	T	-0.0113443	0.00219399	8.44e-07	26.7353
rs1655525	ACOT11	chr1	55080635	A	-0.0256936	0.00334929	3.32e-12	58.8496
rs58231493	ACOT2	chr14	74032122	T	-0.0121765	0.00240569	1.37e-06	25.6193
rs55931834	ACOT8	chr20	44472163	T	0.00609343	0.0012537	3.27e-06	23.623
rs2290911	ACP1	chr2	224919	G	-0.00959348	0.00151803	3.72e-09	39.9385
rs4950466	ACP6	chr1	147125498	C	0.0385059	0.0063131	3.24e-08	37.2022
rs3934813	ACSF3	chr16	89147403	A	0.0137797	0.00317815	2.86e-05	18.7988
rs6464283	ACTR3B	chr7	152599835	C	-0.00538937	0.00138827	0.000162892	15.0704
rs2509715	ACY3	chr11	67414591	G	0.0265955	0.00616931	3.45e-05	18.5842
rs6103815	ADA	chr20	43299464	G	0.0158016	0.00369616	3.72e-05	18.2769
rs62433130	ADAP1	chr7	1026520	T	-0.00445569	0.00114617	0.000159687	15.1122
rs55878528	ADHFE1	chr8	67365581	G	0.0212628	0.00339055	4.74e-09	39.3279
rs7895364	ADO	chr10	64484813	C	-0.00516336	0.000988157	6.61e-07	27.3032
rs1130233	ADSSL1	chr14	105239894	T	-0.0126224	0.00323202	0.000151958	15.2524
rs67620967	AGL	chr1	100416603	A	-0.0103648	0.00146013	6.98e-11	50.3898
rs62540578	AK3	chr9	4741387	G	-0.00613453	0.00120319	1.16e-06	25.9953
rs72686491	AKR1A1	chr1	45944106	T	-0.0173837	0.00279561	6.15e-09	38.6662
rs11671380	AKT1S1	chr19	50280376	T	0.0193106	0.00458624	4.83e-05	17.7288
rs1805312	ALAD	chr9	116152990	G	-0.010378	0.00245035	4.25e-05	17.938
rs1578944	ALDH16A1	chr19	49945850	C	-0.0117285	0.00226105	7.84e-07	26.9067
rs11188418	ALDH18A1	chr10	97418719	A	-0.00618564	0.00119158	7.7e-07	26.9478
rs11637451	ALDH1A3	chr15	101322542	T	-0.0110021	0.00279307	0.000131852	15.5163
rs11613713	ALDH2	chr12	112217138	T	-0.0059589	0.00152475	0.000147928	15.2734
rs62400473	ALDH5A1	chr6	24475763	A	0.00540134	0.000973531	1.52e-07	30.7825
rs75582843	ALDH9A1	chr1	165748493	T	0.00499655	0.00123511	8.84e-05	16.3654
rs56208004	ALKBH4	chr7	102103294	A	-0.0175918	0.00427811	6.85e-05	16.9089
rs2278008	AMACR	chr5	33989518	C	0.0294809	0.00542765	2.71e-07	29.5024
rs7938316	AMPD3	chr11	10472064	T	0.00860507	0.00168616	1.14e-06	26.0443
rs2190761	AMZ2	chr17	66245441	G	0.0196458	0.00346253	8.87e-08	32.1925
rs113750843	ANKMY2	chr7	16658999	A	0.00661217	0.00133464	2.18e-06	24.5446
rs61834502	ANKRD16	chr10	5968091	C	-0.0142067	0.00316014	1.56e-05	20.2103
rs4478991	ANO5	chr11	22199265	A	-0.025699	0.00385759	2.76e-09	44.3811
rs76900423	ANO8	chr19	17353926	T	-0.0100775	0.0021014	4.31e-06	22.9981
rs17450274	ANXA5	chr4	122612473	A	-0.0131774	0.00228603	5.73e-08	33.2273
rs12149264	AP1G1	chr16	71720921	G	-0.00353501	0.000889233	0.000115133	15.8034
rs3914699	AP3B2	chr15	83253985	G	0.00527594	0.00120669	2.47e-05	19.1164
rs35759976	AP5M1	chr14	57755564	A	-0.0196861	0.00506106	0.000173798	15.1299
rs7659645	APBB2	chr4	41181161	T	-0.0199144	0.00495852	0.000131478	16.1299
rs2915226	APIP	chr11	34902363	G	-0.0329664	0.00490887	5.63e-10	45.1002
rs879461	APOA1BP	chr1	156567496	C	0.00736155	0.00134447	2.12e-07	29.9804
rs5756111	APOL2	chr22	36635756	A	-0.00959842	0.00179342	3.73e-07	28.644
rs8069856	ARHGAP44	chr17	12887379	T	0.00354561	0.000890369	0.000112217	15.8578
rs112067870	ARHGEF25	chr12	57992447	A	-0.0166791	0.00402857	6.28e-05	17.1412
rs4729873	ARMC10	chr7	102731781	G	0.0053529	0.00117777	1.23e-05	20.6565
rs6151429	ARSA	chr22	51063477	C	-0.0202153	0.00407864	2.23e-06	24.5657
rs337853	ARSB	chr5	78202826	G	0.0107737	0.00217899	2.28e-06	24.4465
rs12671834	ASL	chr7	65654119	T	-0.00822989	0.00161051	1.1e-06	26.1134
rs7089503	ATE1	chr10	123609263	G	0.0123782	0.00181085	2.74e-10	46.7253
rs11685089	ATIC	chr2	216178162	T	0.00502187	0.00117924	3.88e-05	18.1353
rs7245983	ATP13A1	chr19	19657632	C	0.00325165	0.00071144	1.11e-05	20.8897
rs10935442	ATP1B3	chr3	141594417	G	0.011999	0.00204866	3.55e-08	34.3046
rs112933700	ATP5O	chr21	35224009	G	-0.00706415	0.00165276	3.65e-05	18.2683
rs13275279	ATP6V1H	chr8	54708747	G	0.00350053	0.000854186	7.23e-05	16.7944
rs10739913	AUH	chr9	93931658	C	-0.00441239	0.000966538	1.13e-05	20.8406
rs1028752	B3GALTL	chr13	31849850	C	-0.0104348	0.00209264	1.9e-06	24.8644
rs11648169	BAIAP3	chr16	1385451	G	-0.00961905	0.00217472	2.02e-05	19.5639
rs76560754	BASP1	chr5	17128012	C	-0.00844008	0.00217751	0.000166558	15.0236
rs2365715	BCAN	chr1	156615114	G	-0.00452707	0.00111319	8.15e-05	16.5386
rs75185503	BCAT1	chr12	24971302	A	0.0111547	0.0028762	0.000165178	15.0411
rs2535702	BCL2L13	chr22	18173104	A	-0.00851248	0.00154073	1.69e-07	30.5252
rs7700970	BHMT	chr5	78411324	T	-0.0250537	0.00593647	4.61e-05	17.811
rs56254598	BLVRA	chr7	43710041	A	-0.0061655	0.00151382	7.96e-05	16.5878
rs72818017	BNIP1	chr5	172632001	A	-0.00646811	0.00101354	2.73e-09	40.726
rs12062387	BOLA1	chr1	149868334	T	0.0159367	0.00306375	7.35e-07	27.0575
rs7765391	BPHL	chr6	3138499	A	0.0269101	0.00293713	8.56e-16	83.943
rs4765226	BRI3BP	chr12	125503079	T	0.0100692	0.0023595	3.75e-05	18.2115
rs2237235	BTN2A1	chr6	26391395	G	-0.0250022	0.00324778	2.87e-12	59.2627
rs2237235	BTN2A2	chr6	26391395	G	-0.0250548	0.00385388	1.56e-09	42.2655
rs606286	C11orf54	chr11	93493691	T	-0.0132484	0.0018092	2.14e-11	53.623
rs4904753	C14orf159	chr14	91619960	T	-0.0370838	0.00559757	8.03e-10	43.8905
rs6511891	C19orf53	chr19	13892681	C	-0.0150909	0.00383166	0.000134471	15.5116
rs11555655	C1orf35	chr1	228363750	T	-0.0667159	0.0132197	2.61e-06	25.4693
rs483048	C1orf95	chr1	226767027	G	-0.00749968	0.00193428	0.000165804	15.0331
rs13394027	C2orf43	chr2	20882056	A	-0.0107412	0.00260128	6.58e-05	17.0504
rs7578341	C2orf69	chr2	200890116	T	-0.00866246	0.00207882	5.54e-05	17.364
rs11123509	C2orf76	chr2	120046019	T	-0.026855	0.00407478	2.61e-09	43.4354
rs392068	C3orf33	chr3	155479323	C	0.0161218	0.0028948	1.38e-07	31.0164
rs1532401	C6orf211	chr6	151857370	T	0.00526183	0.00113025	7.77e-06	21.6733
rs73254078	C7orf50	chr7	991814	T	-0.0300086	0.00734094	0.000101948	16.7104
rs9918864	C8orf47	chr8	99064118	G	-0.013609	0.00289427	7.27e-06	22.1093
rs10125673	C9orf64	chr9	86563495	A	0.00588532	0.00105404	1.29e-07	31.1761
rs13292669	C9orf78	chr9	132659104	C	0.00994943	0.00212856	7.52e-06	21.8487
rs4942820	CAB39L	chr13	49949893	G	0.00856461	0.00155447	1.81e-07	30.3565
rs3908960	CACNA1E	chr1	181661122	A	-0.00525676	0.00119524	2.23e-05	19.3432
rs8073793	CACNG4	chr17	64935987	G	-0.0216956	0.00552423	0.000178168	15.4241
rs62250688	CADM2	chr3	85470684	C	0.00672943	0.00143679	6.91e-06	21.9366
rs12654944	CAMLG	chr5	134036784	A	-0.0130039	0.00174725	1.13e-11	55.3906
rs3732678	CAND2	chr3	12859004	A	0.0106408	0.00158049	4.64e-10	45.3282
rs11682055	CAPG	chr2	85638323	G	0.0106066	0.00242577	2.47e-05	19.1185
rs61970495	CARKD	chr13	111293499	A	0.00725173	0.000943286	3.04e-12	59.1013
rs7986886	CARS2	chr13	111348288	T	0.0157914	0.00359124	2.24e-05	19.3354
rs2544163	CAV3	chr3	8854367	C	-0.0216546	0.0051972	5.65e-05	17.3604
rs988082	CBR1	chr21	37462482	T	-0.00640452	0.00155698	6.82e-05	16.9202
rs7283498	CBR3	chr21	37503608	A	-0.0112751	0.00149321	6.35e-12	57.0159
rs6841105	CBR4	chr4	169814671	A	0.00708634	0.00169145	5.08e-05	17.5519
rs62533307	CBWD1	chr9	203857	A	0.00971199	0.00227649	3.87e-05	18.2005
rs12729558	CCBL2	chr1	89402960	C	-0.0251953	0.00263344	8.53e-17	91.5355
rs13267051	CCDC25	chr8	27613316	A	0.00438681	0.00107675	7.92e-05	16.5986
rs1986617	CCDC58	chr3	122116557	A	-0.00507074	0.00103516	2.78e-06	23.9953
rs6488913	CCDC92	chr12	124445569	C	0.00407838	0.000813158	1.67e-06	25.1551
rs6913232	CCND3	chr6	41915143	T	-0.046305	0.00986615	1.4e-05	22.0272
rs11097280	CCSER1	chr4	91860898	A	0.0507505	0.0129846	0.000229584	15.2766
rs75719906	CD109	chr6	74535817	G	0.0214999	0.0054759	0.000139224	15.4156
rs34559912	CD38	chr4	15730146	G	-0.0132197	0.00276483	4.58e-06	22.8614
rs7221088	CDC27	chr17	45320811	T	0.00446693	0.00107655	5.94e-05	17.2167
rs6565073	CDH13	chr16	82889582	A	0.00602107	0.0012694	5.38e-06	22.4983
rs74352596	CDH18	chr5	20401490	G	-0.00945168	0.00237335	0.000112116	15.8597
rs4307160	CDKAL1	chr6	20942196	C	-0.0271737	0.00614534	2.91e-05	19.5527
rs1034859	CECR5	chr22	17630486	C	-0.00863762	0.00216356	0.000108024	15.9386
rs112546076	CELF4	chr18	34829397	T	-0.0162219	0.00388071	5.27e-05	17.4736
rs9748965	CELF5	chr19	3376880	A	-0.0232312	0.00542068	3.8e-05	18.3669
rs11076120	CES1P1	chr16	55880825	G	0.0401677	0.0102265	0.000153656	15.4278
rs74696321	CFHR1	chr1	196821120	A	-0.0386703	0.00951008	8.74e-05	16.5343
rs11227332	CFL1	chr11	65623739	G	0.0038918	0.0008117	4.33e-06	22.9884
rs6709509	CHMP3	chr2	86640965	A	0.00937504	0.00222169	4.52e-05	17.8065
rs77663176	CISD2	chr4	103903600	T	-0.00657861	0.001659	0.000119504	15.7244
rs2879097	CISD3	chr17	36889559	T	-0.0178581	0.00273407	1.29e-09	42.663
rs6836986	CLGN	chr4	141352014	G	0.0162808	0.00339825	4.46e-06	22.9532
rs7992587	CLYBL	chr13	100515935	T	-0.0262125	0.00382089	2.41e-10	47.0639
rs62054240	CMC2	chr16	81003096	C	-0.0133526	0.00199906	6.09e-10	44.6152
rs9821045	CNOT10	chr3	32768394	G	0.00488188	0.00121356	9.63e-05	16.1827
rs73161728	CNPY4	chr7	99815108	T	-0.0114687	0.00277528	6.44e-05	17.0771
rs11219206	CNTN5	chr11	99158043	A	-0.00638805	0.00147334	2.86e-05	18.7987
rs141375771	CNTNAP3	chr9	39097054	C	-0.0409353	0.0101504	0.000105288	16.264
rs10910420	COA6	chr1	234509259	G	0.00613791	0.00137329	1.67e-05	19.9764
rs4680	COMT	chr22	19951271	G	-0.0103568	0.0016168	2.43e-09	41.0335
rs1009029	COQ3	chr6	99800701	T	-0.0112239	0.00193289	4.51e-08	33.7188
rs12445000	COQ7	chr16	19095374	A	-0.0109997	0.00167919	1.17e-09	42.9099
rs598486	COQ9	chr16	57511625	G	-0.00628977	0.00127518	2.4e-06	24.329
rs12920185	CORO1A	chr16	30172025	G	-0.0120781	0.00286017	4.46e-05	17.8327
rs8064882	COX11	chr17	53046209	T	-0.0146502	0.00353243	6.5e-05	17.2005
rs143646210	CPNE1	chr20	34199977	A	-0.0276834	0.00559882	2.28e-06	24.4481
rs1381091	CPOX	chr3	98319858	T	-0.0150413	0.00216368	1.5e-10	48.3259
rs11581518	CPT2	chr1	53672028	G	-0.0152523	0.0019984	4.1e-12	58.2508
rs7313	CPVL	chr7	29070209	A	0.0236506	0.00572879	7.06e-05	17.0435
rs1105190	CRABP1	chr15	78655710	G	-0.0123766	0.00311075	0.00011371	15.8297
rs9890300	CRK	chr17	1308136	T	-0.00254198	0.000618241	6.86e-05	16.9055
rs28789132	CRYZ	chr1	75207024	T	-0.0202633	0.00310299	1.3e-09	42.6443
rs6002408	CSDC2	chr22	41967870	T	0.0233938	0.00389135	2.03e-08	36.141
rs2294138	CTSB	chr8	11705139	T	-0.00497336	0.00115689	3.31e-05	18.4806
rs11621263	CTSG	chr14	25095150	T	-0.0417423	0.0104693	0.000133952	15.897
rs34843303	CTSH	chr15	79234470	C	-0.0322116	0.00481841	6.57e-10	44.6907
rs879934	CUL3	chr2	225269975	C	0.00249346	0.000628926	0.000119847	15.7183
rs57282763	CWC22	chr2	180961890	A	0.0229042	0.00519208	3.13e-05	19.4602
rs34027394	CWF19L1	chr10	101983816	A	0.0116018	0.00181383	2.54e-09	40.9129
rs137064	CYB5R3	chr22	42971987	C	-0.00514311	0.00117163	2.3e-05	19.2696
rs55638996	CYBRD1	chr2	172417074	A	-0.0212709	0.00399299	4.18e-07	28.3776
rs7563672	D2HGDH	chr2	242712870	T	-0.0143585	0.00285859	1.62e-06	25.2299
rs12082131	DARS2	chr1	173694542	A	-0.00877068	0.00147779	2.44e-08	35.2243
rs718885	DCAF6	chr1	167954659	G	0.00653289	0.00137211	4.99e-06	22.6692
rs7230285	DCC	chr18	50723080	G	0.00589839	0.0012887	1.08e-05	20.9491
rs56969689	DCTN6	chr8	29953256	C	-0.00954998	0.00234437	7.94e-05	16.594
rs1043618	DDAH2	chr6	31783507	C	-0.00656296	0.00144177	1.19e-05	20.7209
rs9612520	DDT	chr22	24269459	G	0.0106555	0.00170846	5.61e-09	38.8988
rs9612520	DDTL	chr22	24269459	G	0.0113102	0.00179667	4.21e-09	39.6282
rs1805890	DECR1	chr8	91064635	G	-0.0104461	0.00257822	8.63e-05	16.4161
rs2304281	DENND3	chr8	142229582	A	0.0289805	0.00667659	4.84e-05	18.841
rs1001821	DFNA5	chr7	24796541	G	0.00625321	0.00153391	7.85e-05	16.6189
rs1653259	DGUOK	chr2	74099562	A	-0.0118058	0.00275513	3.5e-05	18.3613
rs61733129	DHODH	chr16	72057421	T	-0.0174417	0.00314726	1.56e-07	30.7122
rs954134	DHRS1	chr14	24858823	G	-0.0263167	0.0062277	4.41e-05	17.8569
rs12601380	DHRS11	chr17	34904985	C	-0.00685587	0.00134927	1.25e-06	25.8182
rs2273944	DHRS4	chr14	24423090	G	-0.0331262	0.00412493	4.71e-13	64.4924
rs6892185	DIAPH1	chr5	140895377	T	0.00552559	0.00139341	0.000119448	15.7254
rs3856757	DLG1	chr3	196798783	G	-0.0038072	0.0009604	0.000120052	15.7147
rs8032417	DNAJA4	chr15	78569930	G	0.00496137	0.00120417	6.64e-05	16.9757
rs2734727	DNAJC28	chr21	34850004	T	-0.0594823	0.0141184	6.94e-05	17.7502
rs78298678	DNLZ	chr9	139243226	T	-0.0278609	0.00600642	8.55e-06	21.5159
rs12325400	DOC2A	chr16	30023786	G	0.00496268	0.00111067	1.68e-05	19.9648
rs3814504	DPP7	chr9	139941948	C	-0.0194685	0.00377717	9.08e-07	26.5663
rs12713992	DPYSL5	chr2	27067059	G	-0.00440733	0.00101976	3.02e-05	18.6792
rs74558526	DUSP23	chr1	159742339	G	-0.0353099	0.00405195	1.07e-14	75.9389
rs3096145	EARS2	chr16	23613000	G	-0.0132069	0.00238639	1.62e-07	30.628
rs11644884	ECI1	chr16	2300121	G	-0.014177	0.00232146	1.06e-08	37.2949
rs6597031	ECI2	chr6	4106370	A	-0.0104838	0.00180691	4.61e-08	33.6639
rs62005807	EDC3	chr15	74890981	C	-0.00689868	0.00165637	5.59e-05	17.3467
rs112500920	EFTUD1	chr15	82507605	C	0.00754949	0.00132928	8.23e-08	32.2555
rs138154852	EGFR	chr7	55125950	A	-0.0116194	0.00263388	2.11e-05	19.4614
rs55978013	EHD4	chr15	42145049	T	-0.00843758	0.0019886	4.12e-05	18.0029
rs12137819	EIF2B3	chr1	45421812	A	0.0038128	0.00092028	6.08e-05	17.1651
rs62365887	EMB	chr5	49704088	T	0.0100955	0.00256184	0.00013642	15.5293
rs11662017	EMILIN2	chr18	2843866	C	-0.031462	0.00589271	4.08e-07	28.5063
rs77137441	ENO1	chr1	8895866	T	-0.00384759	0.000982349	0.000143281	15.3408
rs78885946	ENO2	chr12	6985075	A	0.0125906	0.0031392	0.000100769	16.0863
rs6795159	EPHB3	chr3	184182819	G	0.00451155	0.00104201	2.93e-05	18.7459
rs12022324	EPHX1	chr1	225989805	T	-0.0151695	0.00343073	2.03e-05	19.5511
rs2741342	EPHX2	chr8	27330096	T	-0.0261624	0.00376363	1.5e-10	48.3214
rs41135	ERAP1	chr5	96166026	C	-0.016122	0.00201653	5.73e-13	63.9186
rs201547232	ERAP2	chr5	96222814	T	-0.0689749	0.0147571	1.22e-05	21.8464
rs12373539	ERCC1	chr19	45971095	A	-0.0479792	0.0121333	0.00017409	15.6369
rs2862954	ERLIN1	chr10	101912064	T	-0.00771997	0.00117575	1.08e-09	43.1124
rs1216987	ESD	chr13	47342773	T	-0.00712771	0.00172961	6.62e-05	16.9827
rs4244931	EXOC6	chr10	94534920	A	-0.00467241	0.000962049	3.32e-06	23.5878
rs335427	F12	chr5	176909905	T	-0.0379808	0.00968616	0.00021229	15.3753
rs11806551	FAAH	chr1	46898063	A	0.00958337	0.00217738	2.2e-05	19.3717
rs7762088	FAM120B	chr6	170794570	T	0.00730974	0.00175125	5.4e-05	17.4224
rs6775661	FAM131A	chr3	184163225	A	-0.0291332	0.00705287	7.62e-05	17.0626
rs17854363	FAM131B	chr7	143053723	T	-0.00602154	0.00113766	4.88e-07	28.015
rs72951800	FAM134A	chr2	220005411	G	-0.0106097	0.00267306	0.000117853	15.7539
rs3814165	FAM171A1	chr10	15256194	A	-0.00611994	0.00117511	7.14e-07	27.1231
rs1974600	FAM211A	chr17	16380386	C	-0.00677365	0.00148987	1.22e-05	20.6704
rs2191303	FAM221A	chr7	23717467	A	0.0129399	0.00236139	2.17e-07	30.028
rs7085975	FAM45B	chr10	120904633	A	-0.00901704	0.00225121	0.000102821	16.0434
rs9805856	FARP1	chr13	99052029	G	0.00338241	0.00079959	4.34e-05	17.8944
rs7592138	FARP2	chr2	242218915	G	0.00798576	0.00181076	2.27e-05	19.4497
rs12987162	FARSB	chr2	223451525	C	0.00452138	0.00113148	0.000106548	15.9678
rs1324551	FAS	chr10	90751516	C	0.0331073	0.00416304	7.75e-13	63.2449
rs6037486	FASTKD5	chr20	3091270	C	-0.0143713	0.00331234	2.83e-05	18.8244
rs183057283	FAT1	chr4	187495289	G	-0.0490134	0.011927	7.7e-05	16.8876
rs66923802	FDPS	chr1	155334536	A	-0.00867124	0.00124739	1.5e-10	48.3236
rs492095	FDXR	chr17	72869078	G	-0.0134313	0.00162457	1.28e-13	68.3531
rs11586543	FGGY	chr1	59854650	C	0.0120299	0.00291614	7.1e-05	17.0181
rs28645075	FKBP15	chr9	116130237	A	0.00219475	0.000508259	3.07e-05	18.6465
rs6505095	FLOT2	chr17	27210253	C	-0.00816156	0.00174807	7.35e-06	21.7987
rs2257084	FN3KRP	chr17	80687475	C	0.00803535	0.00124413	1.86e-09	41.7135
rs539534	FPGT	chr1	74702737	T	0.00704659	0.0017452	9.17e-05	16.303
rs12803915	FRMD8	chr11	65211979	A	0.0110714	0.00262428	4.79e-05	17.7985
rs11155297	FUCA2	chr6	143825104	T	-0.0186045	0.00479702	0.000181074	15.0416
rs2498432	FXN	chr9	71684369	A	0.00981999	0.00211833	8.44e-06	21.49
rs62075579	GAA	chr17	78065135	C	-0.00718088	0.00148973	3.88e-06	23.2349
rs3213916	GALC	chr14	88416017	A	0.0143673	0.00343371	5.19e-05	17.5075
rs13029674	GALM	chr2	38887999	A	0.0301	0.00317853	1.49e-16	89.6771
rs4816460	GART	chr21	34898740	C	0.0110853	0.00157401	9.35e-11	49.5999
rs7208260	GAS7	chr17	9742738	C	0.00415532	0.00107163	0.000165613	15.0356
rs7862695	GBA2	chr9	35766116	T	-0.00553877	0.000945199	3.5e-08	34.3384
rs710187	GCAT	chr22	38204089	C	-0.0437802	0.00606087	3.82e-11	52.1777
rs2967896	GCDH	chr19	13031280	T	-0.010708	0.00218816	2.84e-06	23.9476
rs7171194	GDPGP1	chr15	90784250	T	-0.0139379	0.0018619	1.05e-11	56.0374
rs72766648	GFER	chr16	2064151	G	0.00985083	0.00240168	7.13e-05	16.8235
rs1094146	GFM2	chr5	74004357	G	-0.0302984	0.00490224	7.4e-09	38.1989
rs2245070	GFRA1	chr10	117969928	G	-0.0145129	0.00280311	8.48e-07	26.8057
rs68121442	GGA2	chr16	23452050	C	0.0118896	0.002735	2.73e-05	18.898
rs13248452	GGH	chr8	63947161	A	0.00763815	0.00190862	0.000104191	16.0153
rs59824846	GIMAP4	chr7	150293713	T	0.0118249	0.00236551	1.8e-06	24.9888
rs11628901	GLRX5	chr14	96010424	A	-0.0170372	0.00216952	1.24e-12	61.669
rs7131699	GLS2	chr12	56933162	C	-0.00624681	0.00160614	0.000158574	15.127
rs411210	GNA15	chr19	3136692	T	-0.0207385	0.00470404	3.24e-05	19.4362
rs2071138	GNAL	chr18	11872142	G	0.0262916	0.00605939	2.82e-05	18.8268
rs17786782	GNAQ	chr9	80458763	T	-0.00591607	0.00145279	7.98e-05	16.583
rs12704703	GNG11	chr7	93569305	T	0.012356	0.00307094	0.000104477	16.1888
rs1566172	GNG8	chr19	47136936	C	0.0311047	0.00780801	0.000118332	15.8698
rs7298097	GOLGA3	chr12	133398451	C	0.00350049	0.000735824	5.07e-06	22.6313
rs11153672	GOPC	chr6	117859112	T	-0.00439495	0.000937556	6.8e-06	21.9742
rs9908496	GOSR2	chr17	45097024	C	-0.00792507	0.00183599	3.09e-05	18.6323
rs77308668	GPD1L	chr3	32208352	T	0.00876905	0.00206688	4.13e-05	18.0001
rs858239	GPNMB	chr7	23286315	A	-0.0380649	0.00605632	4.81e-09	39.5032
rs72783407	GPR150	chr5	95014441	A	-0.0199641	0.00492982	9.63e-05	16.3998
rs1835679	GPRIN3	chr4	90206392	G	-0.00744888	0.00173893	3.52e-05	18.3492
rs60980157	GPSM1	chr9	139235415	T	-0.00541705	0.000954582	8.41e-08	32.2032
rs10435711	GPT	chr8	145708457	A	-0.00800782	0.00205573	0.00015508	15.1739
rs13086611	GPX1	chr3	49385417	T	-0.00758223	0.00114667	8.56e-10	43.7237
rs4547037	GRID1	chr10	87434473	G	-0.00429141	0.000972411	2.1e-05	19.476
rs3009883	GRK5	chr10	121230621	C	-0.00528491	0.00131993	0.000103401	16.0314
rs1545536	GSDMD	chr8	144643169	T	0.0253422	0.00506097	2.81e-06	25.0738
rs876081	GSG1L	chr16	27936605	G	0.0122271	0.00313296	0.000172676	15.2313
rs6120746	GSS	chr20	33448496	A	0.00573581	0.00141821	8.87e-05	16.3573
rs428434	GSTM1	chr1	110217041	G	-0.0883968	0.0155461	7.98e-08	32.332
rs1854962	GSTM2	chr1	110269286	A	-0.0127284	0.0023565	2.98e-07	29.1752
rs1633365	GSTM3	chr1	110254541	T	-0.0223114	0.00316626	9.16e-11	49.6546
rs3754446	GSTM5	chr1	110253241	C	-0.0408942	0.00582127	1.03e-10	49.3501
rs2282326	GSTO1	chr10	106020398	C	-0.00844781	0.00152397	1.55e-07	30.728
rs749174	GSTP1	chr11	67353253	A	-0.00728345	0.001181	7.9e-09	38.0343
rs5760147	GSTT1	chr22	24334948	C	-0.0730561	0.00733193	9.42e-18	99.2833
rs9624364	GSTT2	chr22	24311474	A	0.0896565	0.0146857	1.07e-08	37.2715
rs2002182	GTDC2	chr3	43147538	G	-0.00453758	0.00113613	0.000107386	15.9511
rs7787377	GTPBP10	chr7	89996777	C	0.0144385	0.00282908	1.21e-06	26.0467
rs1491320	GUF1	chr4	44663302	C	0.0106594	0.00164747	1.76e-09	41.8633
rs73102169	H2AFV	chr7	44946466	A	0.0156328	0.00351748	1.85e-05	19.752
rs112877155	HBA2	chr16	300006	A	0.0290277	0.00662023	2.35e-05	19.2256
rs72872557	HBG2	chr11	5314359	C	0.0677438	0.0145108	8.09e-06	21.7949
rs987168	HDDC2	chr6	125620878	C	-0.0120317	0.00199464	1.53e-08	36.3853
rs818708	HDHD3	chr9	116150109	A	-0.00827709	0.00158428	6.64e-07	27.2954
rs2024125	HECW1	chr7	43158477	A	0.00298227	0.000751011	0.000117022	15.7689
rs1909799	HERC2P3	chr15	20514419	C	0.0152614	0.00337123	1.49e-05	20.4935
rs4722726	HIBADH	chr7	27694208	A	-0.00523863	0.00104729	1.77e-06	25.0209
rs1372053	HIBCH	chr2	191185725	T	-0.0140307	0.00205756	2.98e-10	46.5002
rs10738949	HINT2	chr9	35836259	T	0.00679037	0.00150537	1.41e-05	20.347
rs74961296	HINT3	chr6	126258627	G	0.0100246	0.00246229	8.01e-05	16.5749
rs9265779	HLA-B	chr6	31306661	T	-0.033189	0.00722842	1.01e-05	21.0815
rs3869125	HLA-C	chr6	31221447	G	-0.0967294	0.0212049	1.63e-05	20.8088
rs9271331	HLA-DRB5	chr6	32582672	T	-0.0640642	0.0161081	0.000142782	15.8177
rs2904762	HLA-G	chr6	29896114	A	-0.0177727	0.00351453	1.41e-06	25.5724
rs2267961	HMGCL	chr1	24071048	G	0.00481567	0.00089477	3.26e-07	28.9661
rs11558538	HNMT	chr2	138759649	T	-0.0151111	0.00328114	9.57e-06	21.2101
rs11189552	HPS1	chr10	100083404	G	-0.0160544	0.00399678	0.000138791	16.135
rs2514334	HRSP12	chr8	99111906	G	-0.00709927	0.00142992	2.08e-06	24.6494
rs1061810	HSD17B12	chr11	43877934	A	-0.00812599	0.00160741	1.4e-06	25.5563
rs462756	HSD17B4	chr5	118755428	T	0.00424866	0.000917696	8.65e-06	21.4341
rs11589754	HSPG2	chr1	22284495	G	0.0101789	0.00255067	0.000108694	15.9254
rs6954	HYI	chr1	43916642	T	-0.00920105	0.00169451	2.62e-07	29.4839
rs2191319	ICA1	chr7	8076710	C	-0.00695514	0.00153218	1.26e-05	20.6058
rs8110105	ICAM1	chr19	10358460	T	0.0173266	0.00388627	1.75e-05	19.8775
rs34226352	IDH2	chr15	90735602	T	0.00594071	0.00151094	0.000135473	15.4591
rs11629561	IDH3A	chr15	78438122	G	0.00527903	0.00123029	3.42e-05	18.4116
rs2625963	IFT122	chr3	129292948	T	0.0091545	0.00204127	1.59e-05	20.1127
rs2009667	IFT27	chr22	37171611	A	-0.00523399	0.00106103	2.39e-06	24.3339
rs3917148	IFT43	chr14	76446521	G	-0.04155	0.010614	0.000163686	15.3243
rs1714005	IGFBP7	chr4	57948823	A	0.0133314	0.00285271	7.31e-06	21.8391
rs868628274	IL6ST	chr5	55332574	A	0.0129079	0.00316188	7.74e-05	16.6656
rs117569786	ILK	chr11	6731318	C	0.00971912	0.00243973	0.000111582	15.8698
rs72713894	INF2	chr14	105151165	C	0.0108608	0.00277606	0.000145645	15.3062
rs9384193	IPCEF1	chr6	154554249	C	-0.00547739	0.00139704	0.000141172	15.3721
rs9289183	IQCB1	chr3	121629928	C	0.0176329	0.00336886	1.01e-06	27.3957
rs563133080	ISPD	chr7	16419311	A	-0.0117111	0.0024258	3.76e-06	23.307
rs113723474	ITFG3	chr16	234009	A	-0.0215773	0.00444896	3.47e-06	23.5222
rs6051666	ITPA	chr20	3213372	A	-0.0276119	0.00516465	3.83e-07	28.5832
rs3825681	ITPK1	chr14	93477979	C	-0.00460928	0.00117633	0.000142408	15.3536
rs35725071	JAKMIP1	chr4	6117091	T	0.00442955	0.00111246	0.000112398	15.8544
rs2149945	JAKMIP3	chr10	133833615	A	0.00289989	0.000723042	0.000100804	16.0855
rs78489122	JMJD7	chr15	42143118	C	-0.0241255	0.00360483	6.19e-10	44.7901
rs12237630	KANK1	chr9	645380	C	-0.00868134	0.00198319	2.44e-05	19.1622
rs2155345	KBTBD3	chr11	105927688	T	-0.00799255	0.00177281	1.43e-05	20.3257
rs2737703	KCNJ9	chr1	160055932	T	-0.0208265	0.00362191	6.46e-08	33.0643
rs6700814	KCNN3	chr1	154783756	G	-0.00616201	0.00142304	2.92e-05	18.7505
rs2304681	KHK	chr2	27315252	A	-0.0373082	0.00396429	6.55e-16	88.568
rs72851938	KIAA0195	chr17	73506318	C	0.0055232	0.00130028	4.05e-05	18.043
rs7848476	KIAA1161	chr9	34340521	G	0.0241693	0.00387893	8.93e-09	38.8244
rs296512	KIF21B	chr1	200906989	A	0.00850531	0.00161623	5.6e-07	27.6933
rs11913826	KLHL22	chr22	20942192	A	0.00393687	0.00095845	6.97e-05	16.8719
rs1271741	L3HYPDH	chr14	59941578	G	-0.0140758	0.00287847	2.88e-06	23.9125
rs66911193	LACE1	chr6	108754251	T	-0.0127205	0.00283242	1.53e-05	20.1693
rs7163254	LACTB	chr15	63439403	C	0.00927288	0.00169349	2.12e-07	29.9823
rs7012577	LACTB2	chr8	71472044	C	0.00548796	0.00101461	2.88e-07	29.2568
rs7344029	LAMA5	chr20	60789134	C	0.0141374	0.00336885	4.94e-05	17.6108
rs35131533	LARS2	chr3	45570065	G	-0.0068246	0.00116629	3.64e-08	34.2405
rs1060737	LCLAT1	chr2	30864789	A	0.00496411	0.00106756	7.95e-06	21.6222
rs142755233	LCMT1	chr16	25071016	T	0.00406413	0.000993273	7.41e-05	16.7416
rs10423424	LENG9	chr19	54973280	C	0.0228284	0.00482722	1.23e-05	22.3643
rs2001515	LHPP	chr10	126173556	A	-0.00681689	0.00167494	8.05e-05	16.5643
rs2237503	LIMK1	chr7	73509326	C	0.00440441	0.00109872	0.000101568	16.0695
rs11859028	LMF1	chr16	949766	G	0.0148869	0.00358493	6.75e-05	17.2443
rs2436510	LONP1	chr19	5701918	C	-0.00340605	0.000804228	4.25e-05	17.9367
rs17302903	LPCAT2	chr16	55543073	C	0.0109639	0.00199084	1.84e-07	30.329
rs10842486	LRMP	chr12	25303522	T	-0.0162992	0.0036427	1.73e-05	20.021
rs11733064	LRPAP1	chr4	3495283	G	0.00344589	0.000860777	0.000103676	16.0258
rs1871539	LRRC14	chr8	145680929	T	-0.00740356	0.00180386	7.06e-05	16.8453
rs2394682	LRRC20	chr10	72151695	A	0.00440766	0.00104298	4.41e-05	17.8591
rs1865532	LSM6	chr4	147120075	C	0.00369284	0.000901704	7.31e-05	16.7723
rs907612	LSP1	chr11	1874221	T	0.0256612	0.00550426	9.33e-06	21.7347
rs9984242	LSS	chr21	47645970	G	-0.0124976	0.00200408	5.63e-09	38.8891
rs966145	LXN	chr3	158365250	G	0.0148976	0.00270214	1.95e-07	30.396
rs7543820	LYPLAL1	chr1	219307899	A	0.00811018	0.00174087	7.67e-06	21.7033
rs68145640	LYRM2	chr6	90337813	G	-0.0151348	0.00259992	6.07e-08	33.8869
rs9504370	LYRM4	chr6	5261601	C	-0.0117964	0.00187237	4.1e-09	39.6936
rs4796206	LYRM9	chr17	26206896	G	0.0108524	0.0024581	2.08e-05	19.4917
rs4883201	M6PR	chr12	9082581	G	-0.00556288	0.00136119	7.55e-05	16.7018
rs35233100	MADD	chr11	47306630	T	-0.0128566	0.00182947	1.01e-10	49.3856
rs61733402	MAN2B2	chr4	6610889	A	-0.0254537	0.0064998	0.000149391	15.3356
rs73436854	MAN2C1	chr15	75750425	C	-0.00840072	0.00196642	3.68e-05	18.2508
rs78408441	MAP1S	chr19	17879022	C	0.00392769	0.000919957	3.72e-05	18.228
rs151158495	MAP2K2	chr19	4138374	A	0.00736799	0.00158133	7.65e-06	21.7096
rs13191834	MAP7	chr6	136860731	C	-0.00883929	0.00209958	4.69e-05	17.7243
rs867772	MARCH1	chr1	220972343	A	0.0112372	0.00162565	1.84e-10	47.7816
rs2994529	MARCH2	chr1	220926323	A	-0.00757459	0.00154185	2.61e-06	24.1341
rs7842845	MATN2	chr8	98913171	A	-0.0210575	0.00497496	5.5e-05	17.9157
rs193110643	MBLAC1	chr7	99719412	A	-0.0279504	0.0038624	3.38e-11	52.3677
rs11883211	MBOAT7	chr19	54592888	C	-0.00807278	0.00183382	2.19e-05	19.3791
rs9612019	MCAT	chr22	43572420	A	-0.00835259	0.00207357	9.44e-05	16.2257
rs3732604	MCCC1	chr3	182810144	T	0.0061391	0.0010614	5.02e-08	33.4545
rs34526978	MCEE	chr2	71343638	A	-0.0194636	0.00276162	9.1e-11	49.6729
rs945238	ME1	chr6	84165856	T	0.00537388	0.00136114	0.000127495	15.5874
rs11234621	ME3	chr11	86064591	G	0.00391711	0.000985401	0.000115221	15.8018
rs521300	MECR	chr1	29502572	T	0.00718618	0.00159019	1.37e-05	20.422
rs7539751	MFSD4	chr1	205560119	T	-0.00788677	0.00176803	1.73e-05	19.8984
rs9999501	MGARP	chr4	140177051	G	0.0176759	0.0045275	0.000158591	15.2421
rs79154563	MGST1	chr12	16452043	A	0.0263883	0.00445373	2.56e-08	35.1055
rs57031981	MKRN1	chr7	140120475	C	-0.00518054	0.00125218	6.22e-05	17.1166
rs113431093	MMAA	chr4	146573824	C	-0.0153123	0.00233646	1.15e-09	42.9504
rs11611012	MMAB	chr12	109945203	A	-0.028856	0.00369636	1.6e-12	60.943
rs111987476	MON1B	chr16	77274504	T	-0.0098277	0.00207407	5.56e-06	22.4521
rs936230	MPI	chr15	75145098	T	0.00690965	0.0012008	5.79e-08	33.1109
rs808156	MPPED2	chr11	30423383	C	-0.0126122	0.0025896	4e-06	23.7203
rs28703151	MPZ	chr1	161279882	G	0.0758939	0.00851273	3.18e-14	79.4833
rs9848938	MRAS	chr3	138185914	A	0.0042129	0.00108581	0.000164153	15.0542
rs1249587	MRGPRF	chr11	68762995	C	-0.0413253	0.0095969	5.31e-05	18.5426
rs62076127	MRPL10	chr17	45902248	T	-0.0258182	0.00429432	1.73e-08	36.1461
rs2240230	MRPL54	chr19	3810436	T	0.00709858	0.00176141	9.44e-05	16.2413
rs10039706	MRPS27	chr5	71506434	A	-0.00705683	0.00172872	7.69e-05	16.6636
rs10965135	MTAP	chr9	21789580	T	-0.00609219	0.000973208	5.01e-09	39.1864
rs2184159	MTG2	chr20	60776310	T	0.0205543	0.00484008	6.08e-05	18.0344
rs9511674	MTMR6	chr13	25733615	T	-0.00860319	0.00220895	0.00015649	15.1687
rs9384062	MTRF1L	chr6	153313148	C	0.0150649	0.00236948	4.01e-09	40.4227
rs1801394	MTRR	chr5	7870973	A	-0.0134907	0.00290756	9.6e-06	21.5285
rs7840339	MTSS1	chr8	125801344	C	0.0108024	0.00274007	0.000132546	15.5422
rs9293796	MTX3	chr5	79282798	C	-0.00489457	0.00118409	6.31e-05	17.0867
rs16966671	MVD	chr16	88718275	G	-0.00518287	0.00123433	4.9e-05	17.6311
rs75715278	MVK	chr12	110039060	A	-0.0165431	0.00328831	1.56e-06	25.3099
rs11878940	MYH14	chr19	50695171	C	-0.0042696	0.00109717	0.000157326	15.1436
rs16986627	MYO18B	chr22	26459298	G	0.0225682	0.00558127	0.00010365	16.3504
rs7701678	N4BP3	chr5	177553108	C	0.0162285	0.00412821	0.000177259	15.4537
rs1329519	N6AMT2	chr13	21205140	A	0.0122145	0.00276482	2.16e-05	19.5171
rs3026082	NAE1	chr16	66833505	C	0.00263829	0.000656583	9.8e-05	16.146
rs12988838	NAGK	chr2	71269405	T	-0.00799549	0.00151079	4.89e-07	28.0079
rs28489815	NANS	chr9	100833543	T	-0.00759691	0.00166964	1.2e-05	20.7027
rs1809148	NAPRT1	chr8	144663075	A	-0.0330221	0.00451625	2.27e-11	53.4628
rs7128118	NARS2	chr11	78344839	T	0.00647381	0.00141534	1.09e-05	20.9219
rs12637442	NCBP2-AS2	chr3	196754856	A	0.0110131	0.00213973	9.71e-07	26.4909
rs3760960	NCLN	chr19	3176170	G	0.00287073	0.000740732	0.000166865	15.0197
rs28687846	NDUFAF1	chr15	41599902	T	-0.0144974	0.00243977	2.36e-08	35.3085
rs6033833	NDUFAF5	chr20	13823319	C	0.00576748	0.00138428	5.56e-05	17.359
rs116878805	NDUFB7	chr19	14608194	T	0.0127153	0.00266927	4.94e-06	22.6918
rs7342695	NECAB2	chr16	84029556	T	-0.0152095	0.0036327	5.13e-05	17.5296
rs6060504	NFS1	chr20	34197619	C	0.00499677	0.00128015	0.000150609	15.2356
rs2516594	NID2	chr14	52502931	T	0.00704691	0.00166328	4.23e-05	17.9502
rs3739741	NIPSNAP3B	chr9	107533175	G	-0.0241376	0.00368223	1.14e-09	42.9699
rs76729621	NIT1	chr1	161090077	G	-0.0126489	0.00221583	7.18e-08	32.586
rs62274147	NIT2	chr3	100091116	G	-0.013212	0.0014626	1.77e-15	81.5983
rs11658506	NME2	chr17	49326433	A	0.00263355	0.000668431	0.000131452	15.5227
rs12751571	NME7	chr1	169249488	G	-0.00638828	0.00115351	1.63e-07	30.6709
rs57304307	NMNAT3	chr3	139402921	T	-0.00943524	0.00183322	9.38e-07	26.4897
rs114235679	NMRAL1	chr16	4471629	C	-0.030626	0.00703085	2.64e-05	18.9743
rs114943096	NNT	chr5	43533963	G	-0.00680397	0.00166732	7.73e-05	16.6527
rs140277827	NOMO1	chr16	15086746	A	-0.0682337	0.0122727	1.56e-07	30.9115
rs3741476	NOS1	chr12	117672135	C	0.00559794	0.000947378	2.77e-08	34.9148
rs12325779	NPLOC4	chr17	79630217	G	0.00639757	0.00144988	2.1e-05	19.47
rs79246017	NPM2	chr8	21956222	A	-0.0132807	0.00319757	5.94e-05	17.2505
rs112668868	NQO1	chr16	69713957	G	-0.0527455	0.00635182	1.05e-13	68.9563
rs9392447	NQO2	chr6	2993435	A	0.0184154	0.00399666	9.48e-06	21.2308
rs2823036	NRIP1	chr21	16447754	C	0.0313205	0.00729202	3.62e-05	18.4485
rs4968261	NSF	chr17	44609498	C	-0.0040407	0.000824722	2.77e-06	24.0048
rs11079015	NT5C3B	chr17	39975164	C	-0.00895029	0.00123412	3.11e-11	52.5965
rs78345851	NT5DC3	chr12	104226206	T	0.00846559	0.00207147	7.55e-05	16.7015
rs600610	NT5E	chr6	86094164	G	0.00801918	0.00179355	1.66e-05	19.9909
rs12410594	NTPCR	chr1	233070803	C	-0.027333	0.00210086	2.04e-25	169.269
rs34870938	NUDT19	chr19	33204251	C	-0.0112523	0.00274821	7.39e-05	16.7642
rs7861760	NUDT2	chr9	34368674	G	0.00807678	0.00193589	5.44e-05	17.4066
rs3804158	NUDT6	chr4	123814900	G	0.030735	0.00307844	2.19e-17	99.6792
rs17490675	NUP85	chr17	73313785	C	-0.0112319	0.00262073	3.49e-05	18.3679
rs71461818	OLFML1	chr11	7507951	C	0.0937106	0.0236428	0.000143828	15.7101
rs12281475	OPCML	chr11	132355110	A	-0.00506214	0.00130406	0.000163023	15.0687
rs17060946	OSTF1	chr9	77808519	G	-0.00905071	0.00222667	8.21e-05	16.5217
rs62233888	OXNAD1	chr3	16303653	A	-0.0226412	0.00381954	2.88e-08	35.1379
rs7744	OXSR1	chr3	38184021	G	-0.00417185	0.000962966	2.9e-05	18.7688
rs3751143	P2RX7	chr12	121622304	C	-0.0294775	0.00503232	3.54e-08	34.3119
rs2067912	PAAF1	chr11	73611349	C	-0.0173331	0.00427699	8.6e-05	16.424
rs17580056	PAG1	chr8	82104604	C	0.00554725	0.0014063	0.000129173	15.5597
rs557484	PAK1	chr11	77089651	G	-0.00498566	0.00122616	8.17e-05	16.5329
rs16989000	PANK2	chr20	3848416	C	0.00432104	0.00083548	8.39e-07	26.7488
rs4995304	PANK4	chr1	2414928	G	-0.0032779	0.00066435	2.38e-06	24.3444
rs143354496	PARK2	chr6	162076325	G	0.0179458	0.00378541	5.44e-06	22.4751
rs55797836	PARP9	chr3	122289005	G	0.0280203	0.00677495	9.69e-05	17.1054
rs10862014	PAWR	chr12	80110135	C	0.0244736	0.00593093	7.44e-05	17.0274
rs2394465	PBLD	chr10	69984106	C	-0.0151656	0.00267377	8.52e-08	32.1714
rs12515663	PCDH1	chr5	141249434	C	-0.00875634	0.0021048	5.69e-05	17.307
rs56028000	PCK1	chr20	56221348	C	-0.0465707	0.0105251	2.51e-05	19.5782
rs116601080	PCP4L1	chr1	161308927	T	-0.0236132	0.0045215	6.7e-07	27.2737
rs17343395	PDE1A	chr2	183281253	T	-0.00893237	0.0022972	0.00015914	15.1195
rs3782405	PDE1B	chr12	54951612	A	0.00425472	0.00109333	0.00015731	15.1438
rs72677255	PDE4B	chr1	66749310	T	0.00732465	0.00187608	0.000150073	15.2431
rs10416136	PDE4C	chr19	18355709	G	-0.0244822	0.00535607	1.51e-05	20.8933
rs2930529	PDIA3	chr15	44111665	A	0.00258224	0.000646334	0.000106855	15.9617
rs2306169	PDIA4	chr7	148725714	G	-0.00625077	0.00105929	2.88e-08	34.8206
rs10463891	PDLIM4	chr5	131597392	A	-0.0126121	0.00275533	1.07e-05	20.952
rs146509484	PDPR	chr16	70069946	C	-0.00839187	0.00160501	6.52e-07	27.3376
rs8101889	PEG3	chr19	57429912	G	-0.0311104	0.007849	0.000198989	15.7103
rs12547011	PENK	chr8	57300775	A	0.0162178	0.00417004	0.000167509	15.1253
rs8111027	PEPD	chr19	33877523	G	0.00753912	0.00131235	6.05e-08	33.0022
rs4792700	PFAS	chr17	8166091	A	-0.00492223	0.0008561	5.91e-08	33.0579
rs4233364	PFDN2	chr1	161054223	T	-0.00534083	0.0011506	8.23e-06	21.546
rs11121556	PGD	chr1	10442867	C	0.0030263	0.000776946	0.000155218	15.172
rs11208259	PGM1	chr1	64123220	G	-0.00579934	0.00137725	4.68e-05	17.731
rs12512037	PGM2	chr4	37799608	A	0.00717821	0.00134584	4.06e-07	28.4475
rs59542025	PGM3	chr6	83901381	C	-0.00561842	0.000971747	5.08e-08	33.4289
rs692308	PGS1	chr17	76467946	G	0.00794372	0.00199456	0.000112002	15.8618
rs2417134	PHYHD1	chr9	131689700	G	-0.0145183	0.00240602	1.51e-08	36.411
rs62406491	PI16	chr6	36912399	G	-0.0387777	0.00717149	2.9e-07	29.2378
rs10430590	PIP4K2A	chr10	22833063	T	-0.0163381	0.00262441	5.94e-09	38.7562
rs2303744	PLA2G4C	chr19	48602948	C	0.017959	0.00451658	0.000147677	15.8105
rs11231711	PLCB3	chr11	63929215	A	0.0054495	0.00140454	0.000164188	15.0537
rs6558292	PLEC	chr8	145114643	A	-0.00655667	0.0016918	0.000166843	15.02
rs10793064	PLEKHB1	chr11	73368121	G	-0.0146066	0.00359087	8.12e-05	16.5461
rs28419536	PLSCR4	chr3	145985604	T	0.0135976	0.00208263	1.31e-09	42.6286
rs4679325	PLXNA1	chr3	126741478	T	-0.00685405	0.00158468	2.98e-05	18.7074
rs2801216	PLXNA2	chr1	208475695	T	-0.00460115	0.00117117	0.000137055	15.4345
rs11771069	PLXNA4	chr7	131941902	A	-0.00353624	0.000908657	0.000157183	15.1455
rs11072458	PML	chr15	74256407	A	-0.00503409	0.00120783	5.53e-05	17.3711
rs2267436	PMM1	chr22	41905278	C	0.00851753	0.00176713	3.89e-06	23.2322
rs11074924	PMM2	chr16	8905054	T	-0.0121061	0.0022531	3.46e-07	28.8701
rs351774	PNOC	chr8	28190801	A	-0.0304281	0.00697467	3.21e-05	19.0328
rs10746563	PNPLA7	chr9	140444078	C	0.011196	0.00189518	2.79e-08	34.9
rs17679445	PNPO	chr17	46022065	A	-0.0207308	0.00285464	2.95e-11	52.7383
rs705379	PON1	chr7	94953895	A	-0.0331562	0.00728959	1.25e-05	20.6883
rs705379	PON3	chr7	94953895	A	-0.0454864	0.00917492	2.69e-06	24.5787
rs56152363	POR	chr7	75534963	G	-0.0075655	0.0012434	1.18e-08	37.0215
rs56672277	PPAT	chr4	57227375	T	0.00628548	0.00148519	4.3e-05	17.9106
rs2270542	PPFIA4	chr1	203041133	A	-0.00740498	0.00189206	0.000144893	15.3171
rs6856561	PPID	chr4	159621185	T	0.0133084	0.00213966	6.1e-09	38.6868
rs236351	PPIL1	chr6	36817172	A	-0.0155664	0.00334641	7.9e-06	21.638
rs13416500	PPIL3	chr2	201771798	G	-0.0241385	0.00337848	5.48e-11	51.048
rs4656983	PPOX	chr1	161074419	G	-0.0148996	0.00267547	1.38e-07	31.0134
rs11084389	PPP1R12C	chr19	55579329	C	0.00863026	0.00165104	6.56e-07	27.3232
rs7086055	PPP2R2D	chr10	133843266	G	0.00303037	0.000774958	0.000146704	15.2909
rs730573	PPP2R5C	chr14	102387599	C	-0.00788991	0.00198752	0.000117588	15.7587
rs2469757	PPP3CC	chr8	22360938	T	-0.00791979	0.000997826	7.87e-13	62.9966
rs131824	PPP6R2	chr22	50945256	G	-0.00232427	0.000592777	0.000141033	15.3741
rs187660330	PPTC7	chr12	111097568	G	-0.0189163	0.00336593	1.09e-07	31.5835
rs74329211	PRKCA	chr17	64396695	G	0.00760066	0.00190802	0.000111653	15.8685
rs7911676	PRKG1	chr10	52970924	C	-0.00686862	0.00144575	5.21e-06	22.5712
rs4907	PSMB3	chr17	36909499	T	-0.00966067	0.0018703	8.64e-07	26.6803
rs3976737	PSMB4	chr1	151369475	G	0.0185648	0.00210042	5.31e-15	78.1212
rs1169086	PSMD9	chr12	122443968	T	-0.00428498	0.000904135	5.47e-06	22.4611
rs7894216	PTER	chr10	16479251	G	-0.0298407	0.00420205	7.61e-11	50.4307
rs10980963	PTGR1	chr9	114368402	T	-0.022635	0.00501667	1.46e-05	20.3578
rs8020267	PTGR2	chr14	74318714	A	-0.012749	0.00205565	6.66e-09	38.4642
rs10818682	PTGS1	chr9	125127715	A	-0.0258308	0.00637989	9.93e-05	16.3927
rs73121740	PTPN1	chr20	49257179	A	0.00522366	0.00113913	1.04e-05	21.0281
rs2071075	PTPN6	chr12	7043486	T	0.0364108	0.00886655	7.3e-05	16.8636
rs1127650	PTPN9	chr15	75967053	C	0.00466954	0.00116618	0.00010332	16.0331
rs59126433	PTPRD	chr9	9639183	T	0.00373709	0.000952622	0.000140005	15.3896
rs45479500	PTPRS	chr19	5220436	T	0.00507479	0.00107228	5.62e-06	22.3985
rs6115135	PYGB	chr20	25279878	A	-0.00409374	0.000989998	6.27e-05	17.0991
rs898896	QRSL1	chr6	107063162	C	-0.00629438	0.00152292	6.32e-05	17.0825
rs11657295	RAB37	chr17	72636885	T	-0.0118801	0.00248681	4.66e-06	22.8221
rs79265019	RAB38	chr11	87750762	G	0.0327876	0.00617232	5.64e-07	28.2178
rs77655717	RAB43	chr3	128737320	C	-0.0439691	0.0103145	6.19e-05	18.172
rs61799988	RABGGTB	chr1	76238686	A	-0.00462584	0.00110558	5.19e-05	17.5066
rs6519056	RAC2	chr22	37652762	C	-0.0219022	0.00555113	0.000141933	15.5673
rs40990	RAPGEF6	chr5	130994429	G	0.0115942	0.00254347	1.3e-05	20.7793
rs10953366	RASA4B	chr7	102085206	A	-0.0190926	0.0045655	5.23e-05	17.4885
rs1870625	RBFOX3	chr17	77131094	G	0.0108692	0.00278847	0.000159084	15.1937
rs7921279	RBM17	chr10	6248579	T	0.00339051	0.000873704	0.000163765	15.0592
rs6535499	RCHY1	chr4	76428761	T	0.0173495	0.00442753	0.000144259	15.3551
rs223046	RCN1	chr11	32112568	C	-0.00672373	0.00158153	3.99e-05	18.0744
rs16859358	RCSD1	chr1	167612697	G	-0.0120426	0.00293158	6.96e-05	16.8747
rs61990159	RDH11	chr14	68149826	G	-0.00654514	0.00140852	8.06e-06	21.5929
rs775821	RDH13	chr19	55558568	A	-0.0101896	0.00242757	4.93e-05	17.6186
rs6547614	RETSAT	chr2	85564277	T	0.0100198	0.00201396	1.99e-06	24.7522
rs2581799	RFT1	chr3	53108776	G	-0.0107804	0.0025502	4.88e-05	17.8699
rs2562185	RHBDF1	chr16	192314	A	0.0110549	0.00279229	0.000125023	15.6742
rs9932282	RHOT2	chr16	711326	C	-0.0126283	0.0026987	7.04e-06	21.8967
rs729707	RLBP1	chr15	89743043	T	-0.0184195	0.00347351	4.67e-07	28.1203
rs11777810	RMDN1	chr8	87402480	C	0.0078705	0.00164495	4.52e-06	22.893
rs28891195	RMDN3	chr15	40971802	G	0.0033021	0.000717994	9.82e-06	21.1514
rs3741041	RNF141	chr11	10521764	C	-0.00716004	0.00145246	2.42e-06	24.3009
rs13301570	RNF20	chr9	104214265	T	0.00713326	0.00159913	1.73e-05	19.8979
rs6598018	RNH1	chr11	454697	C	-0.005678	0.00112442	1.44e-06	25.4997
rs948728	RNMT	chr18	13803519	A	0.00516071	0.00117789	2.38e-05	19.1958
rs61821517	RNPEP	chr1	201942377	T	-0.00671875	0.00131082	1.03e-06	26.2717
rs2160019	RPE	chr2	210938182	T	-0.00814706	0.00186177	2.44e-05	19.1491
rs75965075	RPL14	chr3	40438120	T	0.0189239	0.00351364	3.2e-07	29.0073
rs2838408	RRP1	chr21	45246422	G	0.0174338	0.00444138	0.000143835	15.4081
rs703064	RSU1	chr10	16882518	T	-0.00535893	0.00137285	0.000150474	15.2374
rs1884421	RTFDC1	chr20	55045164	G	0.0103569	0.0026202	0.000127084	15.6239
rs12730186	S100A13	chr1	153623136	C	0.0171053	0.00237691	4.18e-11	51.7886
rs2468844	SAA2	chr11	18267027	C	-0.1163	0.0206859	3.97e-07	31.6091
rs1291115	SAMHD1	chr20	35501043	C	0.00618945	0.00153587	9.37e-05	16.2403
rs739439	SARM1	chr17	26723822	T	0.00663241	0.00135426	2.79e-06	23.985
rs12051767	SAT2	chr17	7543894	T	-0.047868	0.00777786	8.42e-09	37.8766
rs12155773	SCARA3	chr8	27578676	G	-0.0309338	0.0076405	9.93e-05	16.3916
rs229205	SCFD1	chr14	31117746	A	0.00392993	0.000969071	8.51e-05	16.4459
rs74479613	SCO2	chr22	50963905	T	-0.0157175	0.00308496	1.18e-06	25.9579
rs72910819	SCRN3	chr2	175326258	T	-0.00841612	0.00196031	3.38e-05	18.4321
rs9846027	SELK	chr3	53950076	C	-0.0410378	0.0105206	0.0002386	15.2156
rs269315	SELRC1	chr1	53137050	G	-0.00895399	0.00175971	1.21e-06	25.8912
rs72708262	SEMA4A	chr1	156078755	T	-0.0138724	0.00343652	9.13e-05	16.2954
rs3741202	SERGEF	chr11	18034592	G	-0.008753	0.00196709	1.91e-05	19.7999
rs4704631	SERINC5	chr5	79492945	G	0.0192639	0.00479135	0.000135641	16.1649
rs35259159	SERPINF1	chr17	1649022	T	0.0137863	0.00348729	0.000125031	15.6287
rs76529895	SFXN3	chr10	102795731	A	-0.0103298	0.00208481	2.18e-06	24.5501
rs80033614	SGPP1	chr14	64080047	C	-0.00989866	0.0022194	1.74e-05	19.892
rs2096533	SGSM1	chr22	25133052	G	0.00505933	0.0012025	4.74e-05	17.7017
rs2746023	SHMT1	chr17	18171926	G	0.0105692	0.00190616	1.54e-07	30.7443
rs512225	SIAE	chr11	124539236	T	0.00796983	0.00203675	0.000145266	15.3117
rs12635148	SIDT1	chr3	113284208	G	0.0108419	0.00265045	7.86e-05	16.7328
rs11227228	SIPA1	chr11	65351929	G	-0.0460295	0.0112006	7.98e-05	16.8885
rs72620873	SIRPA	chr20	1895533	C	-0.0136632	0.00154793	5.68e-15	77.9119
rs2804915	SIRT5	chr6	13581176	T	-0.00698756	0.00149924	7.61e-06	21.7223
rs1806656	SLC15A2	chr3	121716171	G	-0.0100025	0.00198399	1.49e-06	25.4177
rs35828275	SLC17A7	chr19	49887176	C	0.00969854	0.0020856	7.94e-06	21.6247
rs113298336	SLC25A22	chr11	757513	T	0.00925039	0.00235306	0.000135766	15.4545
rs607101	SLC25A24	chr1	108737302	G	-0.0117704	0.00130612	2e-15	81.2111
rs34053374	SLC27A1	chr19	17648997	G	-0.00328175	0.000831031	0.000127057	15.5947
rs2505974	SLC2A5	chr1	9127371	C	-0.0243037	0.00608471	0.000107248	15.9539
rs1138739	SLC2A8	chr9	130164993	T	-0.0280336	0.00576303	5.56e-06	23.6621
rs1963395	SLC33A1	chr3	155547945	A	0.00492972	0.00117669	5.15e-05	17.5517
rs117806893	SLC38A7	chr16	58733719	C	0.0379825	0.00913959	9.67e-05	17.2709
rs10154043	SLC5A3	chr21	35535103	T	0.0142231	0.00362556	0.000139975	15.39
rs525631	SLC6A12	chr12	335010	C	-0.00708328	0.00177074	0.000104871	16.0015
rs1007692	SLC6A17	chr1	110714436	T	-0.00731031	0.00153707	5.1e-06	22.6194
rs36994	SLC6A3	chr5	1495219	C	-0.0221957	0.00557648	0.00013057	15.8423
rs2175818	SLC7A11	chr4	139230266	A	-0.0100848	0.00231217	2.66e-05	19.0236
rs17175451	SLC8A3	chr14	70557125	A	-0.00710693	0.0016983	5.29e-05	17.5119
rs6904411	SMAP1	chr6	71333190	G	0.00306418	0.000766948	0.000106821	15.9623
rs13303342	SMIM12	chr1	35241445	T	0.0100953	0.00234661	3.27e-05	18.5077
rs12076950	SMYD3	chr1	246708399	C	-0.00433015	0.00108751	0.000115353	15.8539
rs12783321	SNCG	chr10	88733275	G	0.00485868	0.00120833	9.7e-05	16.1684
rs2157063	SNX29	chr16	12622950	C	-0.0066695	0.00166403	0.000106693	16.0645
rs596002	SNX32	chr11	65645354	A	-0.0163683	0.00238108	2.24e-10	47.2564
rs7996973	SPATA13	chr13	24678102	C	0.027761	0.00701657	0.000150474	15.6539
rs111678638	SPATA20	chr17	48619272	A	-0.0337113	0.00440587	3.7e-12	58.5448
rs1044032	SQRDL	chr15	45968435	C	-0.0108974	0.00203059	3.49e-07	28.8008
rs4778893	STARD5	chr15	81611253	A	-0.0232901	0.00426085	2.45e-07	29.8778
rs141992408	STAT6	chr12	57513248	C	0.0101402	0.00196904	9.26e-07	26.5207
rs7924858	STIM1	chr11	4068813	C	0.0062254	0.00153648	8.63e-05	16.4166
rs1562330	STMN4	chr8	27098436	T	-0.0076971	0.00152582	1.53e-06	25.4477
rs17019662	STRN	chr2	36966684	A	-0.00388089	0.000977103	0.000116657	15.7755
rs7151785	STXBP6	chr14	25510923	C	-0.00751728	0.00151172	2.02e-06	24.7273
rs4115668	SULT1A1	chr16	28607532	A	-0.0170124	0.00427087	0.000111723	15.8671
rs4678506	SUSD5	chr3	33261435	A	0.0179348	0.00329117	2.39e-07	29.6955
rs3870635	SWAP70	chr11	9602076	C	-0.00518014	0.000929499	1.35e-07	31.0588
rs73162029	SYN3	chr22	33362522	C	-0.00640345	0.00136568	6.76e-06	21.9853
rs6575514	SYNE3	chr14	95918513	A	-0.0327965	0.00819101	0.000154788	16.0317
rs34542569	SYNJ2BP-COX16	chr14	70938225	A	-0.0045685	0.0010714	3.8e-05	18.1822
rs8100164	SYT3	chr19	51061916	T	-0.00320548	0.000826698	0.000165689	15.0346
rs11234389	SYTL2	chr11	85432393	A	0.0105139	0.00236053	1.78e-05	19.8384
rs79627789	TAGLN	chr11	117003683	A	0.0515223	0.0122709	4.9e-05	17.6295
rs402731	TAMM41	chr3	11886216	T	-0.00628837	0.00146131	3.25e-05	18.5179
rs8135174	TANGO2	chr22	19998386	C	-0.00452572	0.00115654	0.000145187	15.3129
rs1051175	TAOK3	chr12	118582967	G	0.00310221	0.000711826	2.62e-05	18.993
rs6700342	TATDN3	chr1	213036433	G	-0.00995172	0.00184724	3.18e-07	29.0236
rs1128109	TAX1BP3	chr17	3566209	C	0.0188508	0.00426442	2.04e-05	19.5408
rs34466294	TBC1D20	chr20	349118	T	0.0104984	0.00267281	0.000149955	15.4278
rs152234	TBC1D9B	chr5	179335060	A	-0.00707182	0.00125178	9.47e-08	31.9159
rs6416854	TBCD	chr17	80899811	T	0.00723552	0.00107326	4.43e-10	45.4498
rs6943664	TBRG4	chr7	45163099	T	-0.00804262	0.00178798	1.49e-05	20.2335
rs4460780	TCP11L1	chr11	33051784	A	0.00388019	0.000826127	6.54e-06	22.0603
rs4743097	TDRD7	chr9	100219734	T	0.00759078	0.00173737	2.5e-05	19.0893
rs111605426	TEFM	chr17	29287819	A	-0.0284086	0.00622904	1.86e-05	20.7997
rs13137015	TENM3	chr4	183173819	T	-0.00523361	0.00125965	5.81e-05	17.2625
rs73405273	TESC	chr12	117503100	C	-0.00838409	0.00201609	5.73e-05	17.2938
rs80111597	TFEC	chr7	115514690	A	-0.0154938	0.00384323	0.000103001	16.2527
rs6662728	THEM4	chr1	151936578	G	-0.0151804	0.00212636	5.64e-11	50.9669
rs6918110	THEMIS	chr6	128025450	A	-0.0143137	0.0034967	7.36e-05	16.7567
rs10865489	THNSL2	chr2	88446892	G	0.0307152	0.00620854	3.29e-06	24.4752
rs10066716	THOC3	chr5	175364031	C	0.0135229	0.0027776	3.18e-06	23.7029
rs1539973	TIMM21	chr18	71831665	G	0.00748182	0.00112716	7.53e-10	44.0599
rs11542187	TIMM44	chr19	7992976	C	-0.00914663	0.00171532	4.08e-07	28.4337
rs11919522	TKT	chr3	53234994	G	0.00311274	0.000771493	9.21e-05	16.2788
rs12149817	TLDC1	chr16	84518166	A	0.00595674	0.00134281	1.91e-05	19.6783
rs1196043	TM7SF2	chr11	64887560	G	0.00724708	0.0017878	8.57e-05	16.432
rs4388042	TMA16	chr4	164467848	A	-0.0215994	0.00473124	2.19e-05	20.8418
rs12140422	TMCC2	chr1	205187981	A	-0.00342046	0.000842331	8.34e-05	16.4894
rs11083857	TMEM160	chr19	47549454	T	0.0117839	0.00199246	2.7e-08	34.9782
rs113353412	TMEM201	chr1	9696347	A	-0.0401356	0.0100345	0.000110992	15.9981
rs2791676	TMTC4	chr13	101306204	G	-0.0162761	0.00376909	3.89e-05	18.6479
rs3759573	TNFAIP2	chr14	103590772	G	0.0200988	0.00497697	0.000103776	16.3083
rs835747	TP53I11	chr11	44887169	G	0.0111433	0.00284992	0.000147857	15.2885
rs11969064	TPMT	chr6	18105095	T	-0.02666	0.00416327	2.45e-09	41.0061
rs6611	TRAF3	chr14	103195850	T	-0.00708488	0.00181812	0.000154251	15.1852
rs2158443	TRAP1	chr16	3685782	C	-0.00511744	0.00129917	0.000131886	15.5158
rs11652539	TRIM47	chr17	73797775	C	0.0101768	0.00250125	8.09e-05	16.5544
rs4665434	TRMT61B	chr2	28976403	A	-0.0167103	0.00253319	1.03e-09	43.5145
rs113741660	TRPV2	chr17	16309454	T	-0.0230677	0.00304726	5.73e-12	57.3046
rs10911505	TSEN15	chr1	184049978	C	-0.0883238	0.0157894	5.56e-07	31.2914
rs10877013	TSFM	chr12	58165085	T	-0.00648711	0.00120094	2.98e-07	29.1781
rs5759195	TSPO	chr22	43548619	C	-0.00927911	0.00217865	3.87e-05	18.1399
rs2242095	TSTA3	chr8	144678874	T	0.00684314	0.00150051	1.15e-05	20.7987
rs10908821	TSTD1	chr1	161008535	G	0.0132181	0.00224204	2.95e-08	34.7576
rs78285907	TTC39C	chr18	21622003	T	0.00726149	0.00153604	5.75e-06	22.3483
rs2016151	TTLL12	chr22	43553830	G	-0.00495311	0.000997632	2.08e-06	24.6499
rs13404754	TUBA4A	chr2	220035581	A	0.00754796	0.00186238	8.59e-05	16.4256
rs1127470	TUBB2B	chr6	3270674	A	-0.0237331	0.00553295	3.44e-05	18.399
rs77149271	TXN2	chr22	36769402	G	-0.0191425	0.00422261	1.29e-05	20.551
rs2073771	TXNRD2	chr22	19902896	T	-0.0100499	0.00180402	1.37e-07	31.0345
rs58852827	TYK2	chr19	10453009	A	0.0150796	0.00371433	8.6e-05	16.4822
rs79260156	UBE2D4	chr7	43896405	T	0.0223181	0.00569152	0.00016338	15.3765
rs11695668	UBE2F-SCLY	chr2	238947982	A	-0.00797114	0.00149123	3.85e-07	28.5727
rs10144530	UBR7	chr14	93693604	T	0.00518477	0.00128404	9.16e-05	16.3042
rs3812844	UCHL3	chr13	76123456	C	-0.00812415	0.00157927	9.49e-07	26.4631
rs11072511	ULK3	chr15	75159433	A	-0.00705957	0.00121455	4.39e-08	33.7854
rs333267	UMPS	chr3	124444307	C	0.00785015	0.00126884	7.18e-09	38.2777
rs76515926	UQCR10	chr22	30245797	T	-0.0217147	0.00468747	8.55e-06	21.46
rs10794033	UROS	chr10	127582020	G	0.00513184	0.00117253	2.46e-05	19.1555
rs9535861	UTP14C	chr13	52663491	A	0.0065776	0.00168965	0.000156516	15.1545
rs2736429	VARS	chr6	31820643	G	0.00371799	0.000758216	2.72e-06	24.0453
rs6500609	VASN	chr16	4515334	C	0.061516	0.0138544	1.88e-05	19.7153
rs117436521	VAT1L	chr16	78066203	A	-0.0104116	0.00265037	0.000137218	15.432
rs10431633	VIPAS39	chr14	77945769	C	0.0029535	0.00076051	0.000161985	15.0822
rs118119507	VPS35	chr16	46787692	A	-0.00660334	0.00166568	0.000119977	15.716
rs9590634	VWA8	chr13	42300025	G	-0.0113213	0.00230355	2.59e-06	24.1546
rs12464156	WDFY1	chr2	224689320	C	-0.00367787	0.000800508	1e-05	21.1087
rs9789075	WDR45B	chr17	80606079	A	-0.00508009	0.00112793	1.45e-05	20.2853
rs11652502	WDR81	chr17	1625215	T	-0.00346081	0.000781409	1.97e-05	19.6155
rs1030098	WIPI1	chr17	66440514	C	0.0100638	0.00229028	2.39e-05	19.3083
rs6031679	WISP2	chr20	43251434	T	-0.0234045	0.00424918	3.41e-07	30.3381
rs12930880	WWOX	chr16	78423188	C	-0.00765823	0.00179731	3.84e-05	18.1556
rs10431506	XRCC6BP1	chr12	58311524	A	-0.0270123	0.00546251	3.51e-06	24.4534
rs142139072	YIPF4	chr2	32545024	A	-0.0145078	0.00360551	0.000117388	16.1908
rs4891245	ZADH2	chr18	72907648	G	-0.00445197	0.0010274	2.89e-05	18.7771
rs2110620	ZC3H7A	chr16	11894214	C	0.00317712	0.000817219	0.000159528	15.1144
rs6600324	ZMPSTE24	chr1	40761403	G	-0.00480339	0.000956487	1.63e-06	25.2196

## Sheet: Table S3
Table S3: Proteome-wide Mendelian randomization results derived from human brain tissue on 7 neurological traits and psychiatric disorders
MR Beta - effect estimate from Mendelian randomization analysis, MR SE - corresponding standard error of estimate, MR P - corresponding pvalue
Gene	Trait	MR Beta	MR SE	MR P
ABCB9	Intelligence	-0.155315	0.0264096	4.08e-09
ABCB9	Schizophrenia	-0.592088	0.114206	2.17e-07
AP3B2	Intelligence	0.360607	0.0876111	3.86e-05
ATP13A1	Schizophrenia	1.83916	0.38442	1.72e-06
B3GALTL	Depression	0.23	0.0450416	3.28e-07
BTN2A1	Neuroticism	0.149192	0.0347596	1.77e-05
BTN2A2	Neuroticism	0.148879	0.0346865	1.77e-05
CDKAL1	Intelligence	0.0659635	0.0160067	3.77e-05
CPNE1	Intelligence	-0.0682847	0.016033	2.05e-05
CTSH	Alzheimers	0.0409257	0.0101541	5.57e-05
CWF19L1	Intelligence	0.105456	0.0240878	1.2e-05
DCC	Neuroticism	-0.826905	0.125406	4.29e-11
DCC	Depression	-0.411977	0.0729012	1.59e-08
DCC	Intelligence	0.259186	0.0464492	2.41e-08
DHRS11	Intelligence	-0.225676	0.04048	2.48e-08
EMB	Neuroticism	-0.30238	0.0734859	3.88e-05
EPHX2	Alzheimers	0.0550104	0.00965511	1.22e-08
ERLIN1	Intelligence	0.206218	0.0355916	6.87e-09
FLOT2	Intelligence	-0.148825	0.0362194	3.97e-05
GPT	Intelligence	0.177926	0.0344085	2.33e-07
HYI	Schizophrenia	-0.57386	0.13368	1.76e-05
KHK	Intelligence	-0.0349669	0.00754572	3.59e-06
LACTB	Alzheimers	-0.0989767	0.0242692	4.54e-05
LXN	Insomnia	0.146073	0.0354553	3.79e-05
ME1	Schizophrenia	1.00478	0.234467	1.82e-05
MMAB	Neuroticism	-0.184806	0.0344272	7.96e-08
NFS1	Intelligence	0.319322	0.0741747	1.67e-05
NOS1	Neuroticism	0.655818	0.141203	3.41e-06
P2RX7	Depression	-0.0780255	0.0189975	4.01e-05
PANK4	Neuroticism	0.949994	0.228493	3.22e-05
PSMB4	Depression	-0.129815	0.0307032	2.36e-05
RLBP1	Schizophrenia	-0.293144	0.0673199	1.33e-05
ROBO1	Neuroticism	-1.03305	0.236397	1.24e-05
RTFDC1	Alzheimers	-0.116077	0.0253322	4.6e-06
SARM1	Amyotrophic lateral sclerosis	-1.97063	0.349797	1.76e-08
SCFD1	Amyotrophic lateral sclerosis	1.93897	0.470747	3.81e-05
SIDT1	Insomnia	0.209738	0.0481835	1.34e-05
SNX32	Alzheimers	0.0691669	0.0160734	1.68e-05
SULT1A1	Intelligence	0.14601	0.0173863	4.54e-17
TUBA4A	Schizophrenia	0.74859	0.161633	3.63e-06
TUBA4A	Neuroticism	0.437432	0.100314	1.3e-05
VARS	Neuroticism	-1.0741	0.20506	1.62e-07
XRCC6BP1	Intelligence	0.0551914	0.010929	4.42e-07

## Sheet: Table S4
Table S4: Associations which provided evidence of genetic colocalization
MR Beta - effect estimate from Mendelian randomization analysis, MR SE - corresponding standard error of estimate, MR P - corresponding pvalue, Finemapped SNP - rs identifier for finemapped SNP based on the eCAVIAR method, CLPP - colocalization posterior probability derived from the eCAVIAR method, coloc PPA - posterior probability of association from the coloc approach that both protein and phen…
Gene	Trait	MR Beta	MR SE	MR P	Finemapped SNP	CLPP	coloc
Neuroticism	DCC	-0.826905	0.125406	4.28674e-11	rs7230285	0.000729203	0.808876
Intelligence	ABCB9	-0.155315	0.0264096	4.07795e-09	rs4275659	0.0489427	0.788506
Intelligence	ERLIN1	0.206218	0.0355916	6.87295e-09	rs11190393	0.000102517	0.99572
Amyotrophic lateral sclerosis	SARM1	-1.97063	0.349797	1.76e-08	rs739439	1.61992e-05	0.889248
Intelligence	KHK	-0.0349669	0.00754572	3.58667e-06	rs2304681	0.0236319	0.896962
Schizophrenia	RLBP1	-0.293144	0.0673199	1.33379e-05	rs1981623	0.000268682	0.819912
Insomnia	SIDT1	0.209738	0.0481835	1.34356e-05	rs12635148	0.0113983	0.200165
Alzheimers	SNX32	0.0691669	0.0160734	1.68368e-05	rs1151519	0.00388774	0.952944
Depression	PSMB4	-0.129815	0.0307032	2.35704e-05	rs61818036	0.00104849	0.875246
Neuroticism	PANK4	0.949994	0.228493	3.21527e-05	rs4995304	0.0129954	0.62957
Intelligence	FLOT2	-0.148825	0.0362194	3.97376e-05	rs6505095	0.0669747	0.217475
Alzheimers	CTSH	0.0409257	0.0101541	5.56672e-05	rs34593439	0.0125046	0.912379

## Sheet: Table S5
Table S5: Complex traits and disease outcomes analysed in our phenome-wide evaluation of genes
MR-Base ID - identifier of outcome on the MR-Base platform, Sample size - total sample size of corresponding GWAS, Ncases - number of cases, Ncontrols - number of controls, Population - ancestry of sample analysed, Year - year of publication
Trait/Outcome	MR-Base ID	Sample size	Ncases	Ncontrols	Population	Pubmed ID	Lead author	Consortium	Year
Adiponectin	1	39883	NA	NA	Mixed	22479202	Dastani Z	ADIPOGen	2012
Years of schooling	1001	293723	NA	NA	European	27225129	Okbay	SSGAC	2016
Leptin	1002	32161	NA	NA	European	26833098	Kilpelainen	NA	2016
Percent emphysema	1005	7667	NA	NA	Mixed	24383474	Manichaikul A	MESA	2014
Mean platelet volume	1006	66867	NA	NA	European	22139419	Gieger C	HaemGen	2011
Platelet count	1008	66867	NA	NA	European	22139419	Gieger C	HaemGen	2011
Subjective well being	1009	298420	NA	NA	European	27089181	Okbay	SSGAC	2016
Plasma cortisol	1012	12597	NA	NA	European	25010111	Bolton JL	CORNET	2014
Oligoclonal band status	1016	3026	363	2663	European	25616667	Goris A	NA	2015
Multiple sclerosis	1025	38589	14498	24091	European	24076602	Beecham	IMSGC	2013
Internalizing problems	1029	4596	NA	NA	European	24839885	Benke	EAGLE	2014
Difference in height between childhood and adulthood	1036	5043	NA	NA	European	23449627	Cousminer	EGG	2013
Difference in height between adolescence and adulthood	1039	4282	NA	NA	European	23449627	Cousminer	EGG	2013
Intracranial volume	1041	30717	NA	NA	European	25607358	Hibar	ENIGMA	2015
Nucleus accumbens volume	1042	30717	NA	NA	European	25607358	Hibar	ENIGMA	2015
Amygdala volume	1043	30717	NA	NA	European	25607358	Hibar	ENIGMA	2015
Caudate volume	1044	30717	NA	NA	European	25607358	Hibar	ENIGMA	2015
Hippocampus volume	1045	30717	NA	NA	European	25607358	Hibar	ENIGMA	2015
Pallidum volume	1046	30717	NA	NA	European	25607358	Hibar	ENIGMA	2015
Putamen volume	1047	30717	NA	NA	European	25607358	Hibar	ENIGMA	2015
Thalamus volume	1048	30717	NA	NA	European	25607358	Hibar	ENIGMA	2015
Iron	1049	23986	NA	NA	European	25352340	Benyamin	GIS	2014
Ferritin	1050	23986	NA	NA	European	25352340	Benyamin	GIS	2014
Transferrin Saturation	1051	23986	NA	NA	European	25352340	Benyamin	GIS	2014
Transferrin	1052	23986	NA	NA	European	25352340	Benyamin	GIS	2014
Gout	1054	69374	2115	67259	European	23263486	Kottgen	GUGC	2013
Heart rate	1056	92355	NA	NA	Mixed	23583979	den Hoed M	HRgene consortium	2013
Weight	106	60586	NA	NA	European	23754948	Randall JC	GIANT	2013
G speed factor	1061	2430	NA	NA	European	21130836	Luciano	NA	2011
8-choice reaction time	1063	1382	NA	NA	European	21130836	Luciano	NA	2011
2-choice reaction time	1064	2602	NA	NA	European	21130836	Luciano	NA	2011
Inspection time	1065	2645	NA	NA	European	21130836	Luciano	NA	2011
Simple reaction time	1066	2378	NA	NA	European	21130836	Luciano	NA	2011
Digit symbol	1067	2956	NA	NA	European	21130836	Luciano	NA	2011
4-choice reaction time	1068	2829	NA	NA	European	21130836	Luciano	NA	2011
Sitting height ratio	1070	21590	NA	NA	European	25865494	Chan	NA	2015
Copper	1073	2603	NA	NA	European	23720494	Evans	NA	2013
Selenium	1077	2603	NA	NA	European	23720494	Evans	NA	2013
Zinc	1079	2603	NA	NA	European	23720494	Evans	NA	2013
IgA nephropathy	1081	5957	977	4980	European	20595679	Feehally J	NA	2010
Chronotype	1087	128266	NA	NA	European	27494321	Jones	UK Biobank	2016
Sleep duration	1088	128266	NA	NA	European	27494321	Jones	UK Biobank	2016
Top 1 % survival	1091	75244	NA	NA	European	27015805	Pilling	UK Biobank	2016
Father's age at death	1092	75244	NA	NA	European	27015805	Pilling	UK Biobank	2016
Mother's age at death	1093	75244	NA	NA	European	27015805	Pilling	UK Biobank	2016
Parents' age at death	1094	75244	NA	NA	European	27015805	Pilling	UK Biobank	2016
Childhood obesity	1096	13848	5530	8318	European	22484627	Bradfield JP	EGG	2012
Microalbuminuria	1097	54116	NA	NA	European	26631737	Teumer	CKDGen	2015
Urinary albumin-to-creatinine ratio	1100	5825	NA	NA	European	26631737	Teumer	CKDGen	2015
Chronic kidney disease	1102	117165	12385	104780	Mixed	26831199	Pattaro	CKDGen	2015
Serum creatinine (eGFRcrea)	1104	118460	NA	NA	Mixed	26831199	Pattaro	CKDGen	2015
Serum cystatin C (eGFRcys)	1106	33152	NA	NA	Mixed	26831199	Pattaro	CKDGen	2015
Ischemic stroke	1108	29633	10307	19326	Mixed	26935894	Malik	ISGC	2016
Cardioembolic stroke	1109	21185	1859	19326	Mixed	26935894	Malik	ISGC	2016
Large vessel disease	1110	21143	1817	19326	Mixed	26935894	Malik	ISGC	2016
Small vessel disease	1111	20675	1349	19326	Mixed	26935894	Malik	ISGC	2016
Primary sclerosing cholangitis	1112	14890	2871	12019	Mixed	27992413	Ji	IPSCSG	2017
Neo-agreeableness	113	17375	NA	NA	European	21173776	de Moor MH	GPC	2012
Breast cancer	1126	228951	122977	105974	European	29059683	Michailidou K	BCAC	2017
Adrenic acid (22:4n6)	1138	8631	NA	NA	European	24823311	Guan	CHARGE	2014
Gamma-linolenic acid (18:3n6)	1139	8631	NA	NA	European	24823311	Guan	CHARGE	2014
Neo-conscientiousness	114	17375	NA	NA	European	21173776	de Moor MH	GPC	2012
Dihomo-gamma-linolenic acid (20:3n6)	1140	8631	NA	NA	European	24823311	Guan	CHARGE	2014
Arachidonic acid (20:4n6)	1141	8631	NA	NA	European	24823311	Guan	CHARGE	2014
Linoleic acid (18:2n6)	1142	8631	NA	NA	European	24823311	Guan	CHARGE	2014
Docosapentaenoic acid (22:5n3)	1144	8866	NA	NA	European	21829377	Lemaitre	CHARGE	2011
?-linolenic acid (18:3n3)	1145	8866	NA	NA	European	21829377	Lemaitre	CHARGE	2011
Docosahexaenoic acid (22:6n3)	1146	8866	NA	NA	European	21829377	Lemaitre	CHARGE	2011
Eicosapentaenoic acid (20:5n3)	1147	8866	NA	NA	European	21829377	Lemaitre	CHARGE	2011
trans-cis-18:2	1148	8013	NA	NA	European	25646338	Mozaffarian	CHARGE	2015
trans-trans-18:2	1149	8013	NA	NA	European	25646338	Mozaffarian	CHARGE	2015
Neo-extraversion	115	17375	NA	NA	European	21173776	de Moor MH	GPC	2012
cis-trans-18:2	1150	8013	NA	NA	European	25646338	Mozaffarian	CHARGE	2015
trans-18:1 (sum of 5 isomers)	1151	8013	NA	NA	European	25646338	Mozaffarian	CHARGE	2015
trans-16:1n7	1152	8013	NA	NA	European	25646338	Mozaffarian	CHARGE	2015
Oleic acid (18:1n9)	1155	8961	NA	NA	European	23362303	Wu	CHARGE	2013
palmitoleic acid (16:1n7)	1156	8961	NA	NA	European	23362303	Wu	CHARGE	2013
Palmitic acid (16:0) plasma levels	1157	8961	NA	NA	European	23362303	Wu	CHARGE	2013
Stearic acid (18:0) plasma levels	1158	8961	NA	NA	European	23362303	Wu	CHARGE	2013
Neo-neuroticism	116	17375	NA	NA	European	21173776	de Moor MH	GPC	2012
Hip osteoarthritis	1169	14275	3266	11009	European	22763110	Zeggini	arcOGEN	2012
Neo-openness to experience	117	17375	NA	NA	European	21173776	de Moor MH	GPC	2012
Knee and hip osteoarthritis	1170	14507	3498	11009	European	22763110	Zeggini	arcOGEN	2012
Knee osteoarthritis	1171	11655	646	11009	European	22763110	Zeggini	arcOGEN	2012
Prostate cancer	1174	140254	79148	61106	European	29892016	Schumacher	PRACTICAL	2018
Childhood intelligence	16	12441	NA	NA	European	23358156	Benyamin B	SSGAC	2014
Type 2 diabetes	23	110452	26488	83964	Mixed	24509480	Mahajan A	DIAGRAM	2014
Haemoglobin concentration	270	71861	NA	NA	Mixed	23222517	van der Harst P	HaemGen	2012
Mean cell haemoglobin	271	64731	NA	NA	Mixed	23222517	van der Harst P	HaemGen	2012
Mean cell haemoglobin concentration	272	67852	NA	NA	Mixed	23222517	van der Harst P	HaemGen	2012
Mean cell volume	273	69335	NA	NA	Mixed	23222517	van der Harst P	HaemGen	2012
Packed cell volume	274	63511	NA	NA	Mixed	23222517	van der Harst P	HaemGen	2012
Red blood cell count	275	66214	NA	NA	Mixed	23222517	van der Harst P	HaemGen	2012
Celiac disease	276	15283	4533	10750	European	20190752	Dubois PC	NA	2010
Infant head circumference	28	10768	NA	NA	European	22504419	Taal HR	EGG	2012
Birth length	29	28459	NA	NA	European	25281659	van der Valk RJ	EGG	2015
HDL cholesterol	299	187167	NA	NA	Mixed	24097068	Willer CJ	GLGC	2013
Crohn's disease	30	20883	5956	14927	European	26192919	Liu	IIBDGC	2015
LDL cholesterol	300	173082	NA	NA	Mixed	24097068	Willer CJ	GLGC	2013
Total cholesterol	301	187365	NA	NA	Mixed	24097068	Willer CJ	GLGC	2013
Triglycerides	302	177861	NA	NA	Mixed	24097068	Willer CJ	GLGC	2013
Inflammatory bowel disease	31	34652	12882	21770	European	26192919	Liu	IIBDGC	2015
Ulcerative colitis	32	27432	6968	20464	European	26192919	Liu	IIBDGC	2015
Asthma	44	26475	10365	16110	European	20860503	Moffatt MF	GABRIEL	2007
Anorexia nervosa	45	17767	2907	14860	European	24514567	Boraska V	GCAN	2014
Coronary heart disease	7	184305	60801	123504	Mixed	26343387	Nikpay	CARDIoGRAMplusC4D	2015
Waist-to-hip ratio	72	224459	NA	NA	Mixed	25673412	Shungin D	GIANT	2015
2hr glucose	756	15234	NA	NA	European	20081857	Saxena R	MAGIC	2010
HbA1C	758	46368	NA	NA	European	20858683	Soranzo N	MAGIC	2010
AUCins/AUCglu	759	4213	NA	NA	European	24699409	Prokopenko	MAGIC	2014
AUCins	760	4324	NA	NA	European	24699409	Prokopenko	MAGIC	2014
Corrected insulin response	761	5318	NA	NA	European	24699409	Prokopenko	MAGIC	2014
Insulin disposition index	763	5130	NA	NA	European	24699409	Prokopenko	MAGIC	2014
Incremental insulin at 30 minutes	764	4447	NA	NA	European	24699409	Prokopenko	MAGIC	2014
Insulin at 30 minutes	765	4409	NA	NA	European	24699409	Prokopenko	MAGIC	2014
Insulin sensitivity index	767	4769	NA	NA	European	24699409	Prokopenko	MAGIC	2014
Fasting proinsulin	769	10701	NA	NA	European	20081858	Dupuis J	MAGIC	2011
HOMA-B	770	46186	NA	NA	European	20081858	Dupuis J	MAGIC	2011
HOMA-IR	771	46186	NA	NA	European	20081858	Dupuis J	MAGIC	2011
Fasting glucose	772	58074	NA	NA	European	22581228	Manning AK	MAGIC	2012
Fasting insulin	774	51750	NA	NA	European	22581228	Manning AK	MAGIC	2012
Melanoma	784	2830	1804	1026	European	21926416	Amos CI	MDACC	2011
Urate	794	7189	NA	NA	European	25811787	Huffman JE	GUGC	2015
Myocardial infarction	798	171875	43676	128199	Mixed	26343387	Nikpay	CARDIoGRAMplusC4D	2015
PGC cross-disorder traits	803	61220	33332	27888	European	23453885	Smoller JW	PGC	2013
Autism	806	10263	4949	5314	European	NA	NA	PGC	2015
Alcohol dependence	813	3829	1897	1932	Mixed	22978509	Olfson	NA	2012
Systemic lupus erythematosus	815	3094	1311	1783	European	18204098	Hom G	NA	2008
Neuroblastoma	816	4881	1627	3254	European	23222812	Capasso M	NA	2013
Parkinson's disease	818	1672	816	856	European	21829596	Pankratz	NA	2011
Pancreatic cancer	822	3835	1896	1939	European	19648918	Amundadottir L	PanScan1	2009
Rheumatoid arthritis	833	80799	19234	61565	Mixed	24390342	Okada Y	NA	2014
Extreme body mass index	85	16068	7962	8106	European	23563607	Berndt SI	GIANT	2013
Extreme height	86	16196	8097	8099	European	23563607	Berndt SI	GIANT	2013
Extreme waist-to-hip ratio	87	10255	4774	5481	European	23563607	Berndt SI	GIANT	2013
Obesity class 1	90	98697	32858	65839	European	23563607	Berndt SI	GIANT	2013
Obesity class 2	91	72546	9889	62657	European	23563607	Berndt SI	GIANT	2013
Obesity class 3	92	50364	2896	47468	European	23563607	Berndt SI	GIANT	2013
Overweight	93	158855	93015	65840	European	23563607	Berndt SI	GIANT	2013
Cigarettes smoked per day	961	68028	NA	NA	European	20418890	Furberg	TAG	2010
Ever vs never smoked	962	74035	41969	32066	European	20418890	Furberg	TAG	2010
Former vs current smoker	963	41969	23554	18415	European	20418890	Furberg	TAG	2010
Age of smoking initiation	964	47961	NA	NA	European	20418890	Furberg	TAG	2010
Lung adenocarcinoma	965	18336	3442	14894	European	24880342	Wang Y	ILCCO	2014
Lung cancer	966	27209	11348	15861	European	24880342	Wang Y	ILCCO	2014
Squamous cell lung cancer	967	18313	3275	15038	European	24880342	Wang Y	ILCCO	2014
Paget's disease	975	3440	741	2699	European	21623375	Albagha OM	NA	2011
Sarcoidosis	981	1870	637	1233	European	22936702	Hofmann S	NA	2013
Bulimia nervosa	990	2442	151	2291	European	23568457	Wade TD	NA	2013
Eczema	996	40835	10788	30047	European	26482879	Paternoster	EAGLE	2014
Duration of strenuous sports	UKB-a:1	34342	NA	NA	European	0	Neale	Neale Lab	2017
Getting up in morning	UKB-a:10	336501	NA	NA	European	0	Neale	Neale Lab	2017
Non-cancer illness code self-reported: psoriasis	UKB-a:100	337159	3871	333288	European	0	Neale	Neale Lab	2017
Non-cancer illness code self-reported: malabsorption/coeliac disease	UKB-a:101	337159	1452	335707	European	0	Neale	Neale Lab	2017
Non-cancer illness code self-reported: diverticular disease/diverticulitis	UKB-a:102	337159	3840	333319	European	0	Neale	Neale Lab	2017
Non-cancer illness code self-reported: crohns disease	UKB-a:103	337159	1032	336127	European	0	Neale	Neale Lab	2017
Non-cancer illness code self-reported: ulcerative colitis	UKB-a:104	337159	1795	335364	European	0	Neale	Neale Lab	2017
Non-cancer illness code self-reported: rheumatoid arthritis	UKB-a:105	337159	3730	333429	European	0	Neale	Neale Lab	2017
Non-cancer illness code self-reported: osteoarthritis	UKB-a:106	337159	28257	308902	European	0	Neale	Neale Lab	2017
Non-cancer illness code self-reported: gout	UKB-a:107	337159	4807	332352	European	0	Neale	Neale Lab	2017
Non-cancer illness code self-reported: high cholesterol	UKB-a:108	337159	41296	295863	European	0	Neale	Neale Lab	2017
Non-cancer illness code self-reported: hiatus hernia	UKB-a:109	337159	7865	329294	European	0	Neale	Neale Lab	2017
Morning/evening person (chronotype)	UKB-a:11	301143	NA	NA	European	0	Neale	Neale Lab	2017
Non-cancer illness code self-reported: varicose veins	UKB-a:110	337159	1213	335946	European	0	Neale	Neale Lab	2017
Non-cancer illness code self-reported: pneumothorax	UKB-a:111	337159	145	337014	European	0	Neale	Neale Lab	2017
Non-cancer illness code self-reported: polio / poliomyelitis	UKB-a:112	337159	238	336921	European	0	Neale	Neale Lab	2017
Non-cancer illness code self-reported: arthritis (nos)	UKB-a:113	337159	2599	334560	European	0	Neale	Neale Lab	2017
Non-cancer illness code self-reported: hypertrophic cardiomyopathy (hcm / hocm)	UKB-a:114	337159	71	337088	European	0	Neale	Neale Lab	2017
Non-cancer illness code self-reported: vitiligo	UKB-a:115	337159	95	337064	European	0	Neale	Neale Lab	2017
Treatment/medication code: lisinopril	UKB-a:116	337159	9393	327766	European	0	Neale	Neale Lab	2017
Treatment/medication code: ramipril	UKB-a:117	337159	15787	321372	European	0	Neale	Neale Lab	2017
Treatment/medication code: isosorbide mononitrate	UKB-a:118	337159	1107	336052	European	0	Neale	Neale Lab	2017
Treatment/medication code: isosorbide dinitrate	UKB-a:119	337159	81	337078	European	0	Neale	Neale Lab	2017
Nap during day	UKB-a:12	337074	NA	NA	European	0	Neale	Neale Lab	2017
Treatment/medication code: tranexamic acid	UKB-a:120	337159	439	336720	European	0	Neale	Neale Lab	2017
Treatment/medication code: simvastatin	UKB-a:121	337159	38492	298667	European	0	Neale	Neale Lab	2017
Treatment/medication code: ventolin 100micrograms inhaler	UKB-a:122	337159	9712	327447	European	0	Neale	Neale Lab	2017
Treatment/medication code: atrovent 20micrograms inhaler	UKB-a:123	337159	334	336825	European	0	Neale	Neale Lab	2017
Treatment/medication code: becotide 50 inhaler	UKB-a:124	337159	2063	335096	European	0	Neale	Neale Lab	2017
Treatment/medication code: kapake tablet	UKB-a:125	337159	94	337065	European	0	Neale	Neale Lab	2017
Treatment/medication code: lansoprazole	UKB-a:126	337159	12071	325088	European	0	Neale	Neale Lab	2017
Treatment/medication code: lisinopril+hydrochlorothiazide 10mg/12.5mg tablet	UKB-a:127	337159	114	337045	European	0	Neale	Neale Lab	2017
Treatment/medication code: tramadol	UKB-a:128	337159	3724	333435	European	0	Neale	Neale Lab	2017
Treatment/medication code: omeprazole	UKB-a:129	337159	19668	317491	European	0	Neale	Neale Lab	2017
Treatment/medication code: senna	UKB-a:130	337159	634	336525	European	0	Neale	Neale Lab	2017
Treatment/medication code: atenolol	UKB-a:131	337159	13184	323975	European	0	Neale	Neale Lab	2017
Treatment/medication code: aspirin	UKB-a:132	337159	45012	292147	European	0	Neale	Neale Lab	2017
Treatment/medication code: logynon tablet	UKB-a:133	337159	141	337018	European	0	Neale	Neale Lab	2017
Treatment/medication code: hydroxocobalamin product	UKB-a:134	337159	84	337075	European	0	Neale	Neale Lab	2017
Treatment/medication code: vitamin b12 preparation	UKB-a:135	337159	1030	336129	European	0	Neale	Neale Lab	2017
Treatment/medication code: ibuprofen	UKB-a:136	337159	41952	295207	European	0	Neale	Neale Lab	2017
Treatment/medication code: morphine	UKB-a:137	337159	194	336965	European	0	Neale	Neale Lab	2017
Treatment/medication code: quinine	UKB-a:138	337159	2272	334887	European	0	Neale	Neale Lab	2017
Treatment/medication code: gliclazide	UKB-a:139	337159	2807	334352	European	0	Neale	Neale Lab	2017
Snoring	UKB-a:14	314449	117812	196637	European	0	Neale	Neale Lab	2017
Treatment/medication code: carbimazole	UKB-a:140	337159	275	336884	European	0	Neale	Neale Lab	2017
Treatment/medication code: prednisolone	UKB-a:141	337159	1940	335219	European	0	Neale	Neale Lab	2017
Treatment/medication code: allopurinol	UKB-a:142	337159	3819	333340	European	0	Neale	Neale Lab	2017
Treatment/medication code: beconase 50micrograms nasal spray	UKB-a:143	337159	2274	334885	European	0	Neale	Neale Lab	2017
Treatment/medication code: rhinocort 50micrograms nasal spray	UKB-a:144	337159	145	337014	European	0	Neale	Neale Lab	2017
Treatment/medication code: ranitidine	UKB-a:145	337159	5481	331678	European	0	Neale	Neale Lab	2017
Treatment/medication code: amitriptyline	UKB-a:146	337159	6403	330756	European	0	Neale	Neale Lab	2017
Treatment/medication code: dothiepin	UKB-a:147	337159	138	337021	European	0	Neale	Neale Lab	2017
Treatment/medication code: bisoprolol	UKB-a:148	337159	4985	332174	European	0	Neale	Neale Lab	2017
Treatment/medication code: doxazosin	UKB-a:149	337159	3803	333356	European	0	Neale	Neale Lab	2017
Daytime dozing / sleeping (narcolepsy)	UKB-a:15	336082	NA	NA	European	0	Neale	Neale Lab	2017
Treatment/medication code: amlodipine	UKB-a:150	337159	13693	323466	European	0	Neale	Neale Lab	2017
Treatment/medication code: salbutamol	UKB-a:151	337159	3972	333187	European	0	Neale	Neale Lab	2017
Treatment/medication code: eumovate cream	UKB-a:152	337159	367	336792	European	0	Neale	Neale Lab	2017
Treatment/medication code: insulin product	UKB-a:153	337159	3319	333840	European	0	Neale	Neale Lab	2017
Treatment/medication code: cetirizine	UKB-a:154	337159	3821	333338	European	0	Neale	Neale Lab	2017
Treatment/medication code: codeine	UKB-a:155	337159	1759	335400	European	0	Neale	Neale Lab	2017
Treatment/medication code: diclofenac	UKB-a:156	337159	7116	330043	European	0	Neale	Neale Lab	2017
Treatment/medication code: liothyronine	UKB-a:157	337159	86	337073	European	0	Neale	Neale Lab	2017
Treatment/medication code: thyroxine product	UKB-a:158	337159	3917	333242	European	0	Neale	Neale Lab	2017
Treatment/medication code: metformin	UKB-a:159	337159	8392	328767	European	0	Neale	Neale Lab	2017
Current tobacco smoking	UKB-a:16	337030	NA	NA	European	0	Neale	Neale Lab	2017
Treatment/medication code: warfarin	UKB-a:160	337159	3404	333755	European	0	Neale	Neale Lab	2017
Treatment/medication code: enalapril	UKB-a:161	337159	2626	334533	European	0	Neale	Neale Lab	2017
Treatment/medication code: perindopril	UKB-a:162	337159	4822	332337	European	0	Neale	Neale Lab	2017
Treatment/medication code: flecainide	UKB-a:163	337159	560	336599	European	0	Neale	Neale Lab	2017
Treatment/medication code: furosemide	UKB-a:164	337159	2539	334620	European	0	Neale	Neale Lab	2017
Treatment/medication code: nicorandil	UKB-a:165	337159	1086	336073	European	0	Neale	Neale Lab	2017
Treatment/medication code: flax oil tablet	UKB-a:166	337159	552	336607	European	0	Neale	Neale Lab	2017
Treatment/medication code: venlafaxine	UKB-a:167	337159	1409	335750	European	0	Neale	Neale Lab	2017
Treatment/medication code: losartan	UKB-a:168	337159	3064	334095	European	0	Neale	Neale Lab	2017
Treatment/medication code: evening primrose oil	UKB-a:169	337159	5336	331823	European	0	Neale	Neale Lab	2017
Past tobacco smoking	UKB-a:17	310749	NA	NA	European	0	Neale	Neale Lab	2017
Treatment/medication code: citalopram	UKB-a:170	337159	5758	331401	European	0	Neale	Neale Lab	2017
Treatment/medication code: alendronate sodium	UKB-a:171	337159	3773	333386	European	0	Neale	Neale Lab	2017
Treatment/medication code: co-codamol	UKB-a:172	337159	7861	329298	European	0	Neale	Neale Lab	2017
Treatment/medication code: co-amilofruse	UKB-a:173	337159	326	336833	European	0	Neale	Neale Lab	2017
Treatment/medication code: letrozole	UKB-a:174	337159	208	336951	European	0	Neale	Neale Lab	2017
Treatment/medication code: xalatan 0.005% eye drops	UKB-a:175	337159	958	336201	European	0	Neale	Neale Lab	2017
Treatment/medication code: atorvastatin	UKB-a:176	337159	10167	326992	European	0	Neale	Neale Lab	2017
Treatment/medication code: candesartan cilexetil	UKB-a:177	337159	3647	333512	European	0	Neale	Neale Lab	2017
Treatment/medication code: salmeterol product	UKB-a:178	337159	209	336950	European	0	Neale	Neale Lab	2017
Treatment/medication code: adcal-d3 1.5g/10micrograms chewable tablet	UKB-a:179	337159	2261	334898	European	0	Neale	Neale Lab	2017
Smoking/smokers in household	UKB-a:18	311142	NA	NA	European	0	Neale	Neale Lab	2017
Treatment/medication code: clopidogrel	UKB-a:180	337159	2140	335019	European	0	Neale	Neale Lab	2017
Treatment/medication code: indivina 1mg/2.5mg tablet	UKB-a:181	337159	104	337055	European	0	Neale	Neale Lab	2017
Treatment/medication code: symbicort 100/6 turbohaler	UKB-a:182	337159	2089	335070	European	0	Neale	Neale Lab	2017
Treatment/medication code: seretide 50 evohaler	UKB-a:183	337159	3961	333198	European	0	Neale	Neale Lab	2017
Treatment/medication code: rosiglitazone	UKB-a:184	337159	483	336676	European	0	Neale	Neale Lab	2017
Treatment/medication code: arcoxia 90mg tablet	UKB-a:185	337159	98	337061	European	0	Neale	Neale Lab	2017
Treatment/medication code: omacor 1g capsule	UKB-a:186	337159	413	336746	European	0	Neale	Neale Lab	2017
Treatment/medication code: spiriva 18micrograms inhalation capsule	UKB-a:187	337159	486	336673	European	0	Neale	Neale Lab	2017
Treatment/medication code: glucosamine product	UKB-a:188	337159	22914	314245	European	0	Neale	Neale Lab	2017
Treatment/medication code: cipralex 5mg tablet	UKB-a:189	337159	297	336862	European	0	Neale	Neale Lab	2017
Exposure to tobacco smoke at home	UKB-a:19	305723	NA	NA	European	0	Neale	Neale Lab	2017
Treatment/medication code: levothyroxine sodium	UKB-a:190	337159	13717	323442	European	0	Neale	Neale Lab	2017
Treatment/medication code: ezetimibe	UKB-a:191	337159	1997	335162	European	0	Neale	Neale Lab	2017
Treatment/medication code: testogel 50mg gel 5g sachet	UKB-a:192	337159	119	337040	European	0	Neale	Neale Lab	2017
Treatment/medication code: bendroflumethiazide	UKB-a:193	337159	19084	318075	European	0	Neale	Neale Lab	2017
Treatment/medication code: paracetamol	UKB-a:194	337159	62050	275109	European	0	Neale	Neale Lab	2017
Sitting height	UKB-a:195	336172	NA	NA	European	0	Neale	Neale Lab	2017
Prospective memory result	UKB-a:197	111099	NA	NA	European	0	Neale	Neale Lab	2017
Birth weight	UKB-a:198	193063	NA	NA	European	0	Neale	Neale Lab	2017
Mean time to correctly identify matches	UKB-a:199	335139	NA	NA	European	0	Neale	Neale Lab	2017
Frequency of light DIY in last 4 weeks	UKB-a:2	169623	NA	NA	European	0	Neale	Neale Lab	2017
Exposure to tobacco smoke outside home	UKB-a:20	286550	NA	NA	European	0	Neale	Neale Lab	2017
Suffer from 'nerves'	UKB-a:200	325248	69352	255896	European	0	Neale	Neale Lab	2017
Illnesses of father: Heart disease	UKB-a:201	292053	97385	200852	European	0	Neale	Neale Lab	2017
Illnesses of father: Prostate cancer	UKB-a:204	292053	22534	270176	European	0	Neale	Neale Lab	2017
Illnesses of father: Lung cancer	UKB-a:205	292053	27424	266718	European	0	Neale	Neale Lab	2017
Illnesses of father: Chronic bronchitis/emphysema	UKB-a:206	292053	33805	260875	European	0	Neale	Neale Lab	2017
Illnesses of father: High blood pressure	UKB-a:207	292053	66341	228609	European	0	Neale	Neale Lab	2017
Illnesses of father: Diabetes	UKB-a:208	292053	28197	265210	European	0	Neale	Neale Lab	2017
Illnesses of mother: Heart disease	UKB-a:209	308780	62065	249541	European	0	Neale	Neale Lab	2017
Number of self-reported cancers	UKB-a:21	337154	NA	NA	European	0	Neale	Neale Lab	2017
Illnesses of mother: Breast cancer	UKB-a:213	308780	25865	283784	European	0	Neale	Neale Lab	2017
Illnesses of mother: Chronic bronchitis/emphysema	UKB-a:214	308780	18252	291541	European	0	Neale	Neale Lab	2017
Illnesses of mother: High blood pressure	UKB-a:215	308780	94817	216864	European	0	Neale	Neale Lab	2017
Illnesses of mother: Diabetes	UKB-a:216	308780	28875	281078	European	0	Neale	Neale Lab	2017
Illnesses of siblings: Heart disease	UKB-a:217	259921	26382	235200	European	0	Neale	Neale Lab	2017
Number of self-reported non-cancer illnesses	UKB-a:22	337159	NA	NA	European	0	Neale	Neale Lab	2017
Illnesses of siblings: Severe depression	UKB-a:220	259921	18239	242505	European	0	Neale	Neale Lab	2017
Illnesses of siblings: Stroke	UKB-a:221	259921	8481	252005	European	0	Neale	Neale Lab	2017
Illnesses of siblings: High blood pressure	UKB-a:222	259921	54270	208091	European	0	Neale	Neale Lab	2017
Illnesses of siblings: Diabetes	UKB-a:223	259921	21747	239328	European	0	Neale	Neale Lab	2017
Smoking status: Previous	UKB-a:224	336024	118419	217605	European	0	Neale	Neale Lab	2017
Smoking status: Current	UKB-a:225	336024	33928	302096	European	0	Neale	Neale Lab	2017
Alcohol drinker status: Never	UKB-a:226	336965	10432	326533	European	0	Neale	Neale Lab	2017
Alcohol drinker status: Previous	UKB-a:227	336965	11518	325447	European	0	Neale	Neale Lab	2017
Number of operations self-reported	UKB-a:23	337159	NA	NA	European	0	Neale	Neale Lab	2017
Forced expiratory volume in 1-second (FEV1) Best measure	UKB-a:231	255492	NA	NA	European	0	Neale	Neale Lab	2017
Forced vital capacity (FVC) Best measure	UKB-a:232	255492	NA	NA	European	0	Neale	Neale Lab	2017
Reproduciblity of spirometry measurement using ERS/ATS criteria	UKB-a:233	255492	199585	55907	European	0	Neale	Neale Lab	2017
Forced expiratory volume in 1-second (FEV1) predicted	UKB-a:234	110423	NA	NA	European	0	Neale	Neale Lab	2017
Forced expiratory volume in 1-second (FEV1) predicted percentage	UKB-a:235	110423	NA	NA	European	0	Neale	Neale Lab	2017
Ever smoked	UKB-a:236	336067	202585	133482	European	0	Neale	Neale Lab	2017
Pack years of smoking PREVIEW ONLY	UKB-a:237	101726	NA	NA	European	0	Neale	Neale Lab	2017
Pack years adult smoking as proportion of life span exposed to smoking PREVIEW ONLY	UKB-a:238	101726	NA	NA	European	0	Neale	Neale Lab	2017
Loneliness isolation	UKB-a:239	332263	58752	273511	European	0	Neale	Neale Lab	2017
Number of treatments/medications taken	UKB-a:24	337159	NA	NA	European	0	Neale	Neale Lab	2017
Guilty feelings	UKB-a:240	328769	92945	235824	European	0	Neale	Neale Lab	2017
Risk taking	UKB-a:241	325821	82808	243013	European	0	Neale	Neale Lab	2017
Frequency of unenthusiasm / disinterest in last 2 weeks	UKB-a:243	326730	NA	NA	European	0	Neale	Neale Lab	2017
Frequency of tenseness / restlessness in last 2 weeks	UKB-a:244	325169	NA	NA	European	0	Neale	Neale Lab	2017
Frequency of tiredness / lethargy in last 2 weeks	UKB-a:245	327528	NA	NA	European	0	Neale	Neale Lab	2017
Body mass index (BMI)	UKB-a:248	336107	NA	NA	European	0	Neale	Neale Lab	2017
Weight	UKB-a:249	336227	NA	NA	European	0	Neale	Neale Lab	2017
Alcohol intake frequency	UKB-a:25	336965	NA	NA	European	0	Neale	Neale Lab	2017
Pulse wave Arterial Stiffness index	UKB-a:250	109813	NA	NA	European	0	Neale	Neale Lab	2017
Overall health rating	UKB-a:251	336020	NA	NA	European	0	Neale	Neale Lab	2017
Long-standing illness disability or infirmity	UKB-a:252	329663	107123	222540	European	0	Neale	Neale Lab	2017
Wears glasses or contact lenses	UKB-a:253	336919	301012	35907	European	0	Neale	Neale Lab	2017
Doctor diagnosed hayfever or allergic rhinitis	UKB-a:254	83529	18934	64595	European	0	Neale	Neale Lab	2017
Doctor diagnosed asthma	UKB-a:255	83529	10589	72940	European	0	Neale	Neale Lab	2017
Other eye problems	UKB-a:256	336428	47823	288605	European	0	Neale	Neale Lab	2017
Hearing difficulty/problems: Yes	UKB-a:257	323978	84839	239139	European	0	Neale	Neale Lab	2017
Cough on most days	UKB-a:258	83529	11424	72105	European	0	Neale	Neale Lab	2017
Bring up phlegm/sputum/mucus on most days	UKB-a:259	83529	6998	76531	European	0	Neale	Neale Lab	2017
Tobacco smoking: Ex-smoker	UKB-a:260	83133	30184	52949	European	0	Neale	Neale Lab	2017
Hearing difficulty/problems with background noise	UKB-a:261	330759	125089	205670	European	0	Neale	Neale Lab	2017
Falls in the last year	UKB-a:262	336617	NA	NA	European	0	Neale	Neale Lab	2017
Weight change compared with 1 year ago	UKB-a:263	331803	NA	NA	European	0	Neale	Neale Lab	2017
Body fat percentage	UKB-a:264	331117	NA	NA	European	0	Neale	Neale Lab	2017
Whole body fat mass	UKB-a:265	330762	NA	NA	European	0	Neale	Neale Lab	2017
Whole body fat-free mass	UKB-a:266	331291	NA	NA	European	0	Neale	Neale Lab	2017
Whole body water mass	UKB-a:267	331315	NA	NA	European	0	Neale	Neale Lab	2017
Basal metabolic rate	UKB-a:268	331307	NA	NA	European	0	Neale	Neale Lab	2017
Impedance of whole body	UKB-a:269	331284	NA	NA	European	0	Neale	Neale Lab	2017
Impedance of leg (right)	UKB-a:270	331301	NA	NA	European	0	Neale	Neale Lab	2017
Impedance of leg (left)	UKB-a:271	331296	NA	NA	European	0	Neale	Neale Lab	2017
Impedance of arm (right)	UKB-a:272	331279	NA	NA	European	0	Neale	Neale Lab	2017
Impedance of arm (left)	UKB-a:273	331292	NA	NA	European	0	Neale	Neale Lab	2017
Leg fat percentage (right)	UKB-a:274	331296	NA	NA	European	0	Neale	Neale Lab	2017
Leg fat mass (right)	UKB-a:275	331293	NA	NA	European	0	Neale	Neale Lab	2017
Leg fat-free mass (right)	UKB-a:276	331285	NA	NA	European	0	Neale	Neale Lab	2017
Leg predicted mass (right)	UKB-a:277	331285	NA	NA	European	0	Neale	Neale Lab	2017
Leg fat percentage (left)	UKB-a:278	331278	NA	NA	European	0	Neale	Neale Lab	2017
Leg fat mass (left)	UKB-a:279	331275	NA	NA	European	0	Neale	Neale Lab	2017
Leg fat-free mass (left)	UKB-a:280	331258	NA	NA	European	0	Neale	Neale Lab	2017
Leg predicted mass (left)	UKB-a:281	331253	NA	NA	European	0	Neale	Neale Lab	2017
Arm fat percentage (right)	UKB-a:282	331249	NA	NA	European	0	Neale	Neale Lab	2017
Arm fat mass (right)	UKB-a:283	331226	NA	NA	European	0	Neale	Neale Lab	2017
Arm fat-free mass (right)	UKB-a:284	331221	NA	NA	European	0	Neale	Neale Lab	2017
Arm predicted mass (right)	UKB-a:285	331216	NA	NA	European	0	Neale	Neale Lab	2017
Arm fat percentage (left)	UKB-a:286	331198	NA	NA	European	0	Neale	Neale Lab	2017
Arm fat mass (left)	UKB-a:287	331164	NA	NA	European	0	Neale	Neale Lab	2017
Arm fat-free mass (left)	UKB-a:288	331159	NA	NA	European	0	Neale	Neale Lab	2017
Arm predicted mass (left)	UKB-a:289	331146	NA	NA	European	0	Neale	Neale Lab	2017
Trunk fat percentage	UKB-a:290	331113	NA	NA	European	0	Neale	Neale Lab	2017
Trunk fat mass	UKB-a:291	331093	NA	NA	European	0	Neale	Neale Lab	2017
Trunk fat-free mass	UKB-a:292	331030	NA	NA	European	0	Neale	Neale Lab	2017
Trunk predicted mass	UKB-a:293	330995	NA	NA	European	0	Neale	Neale Lab	2017
Wheeze or whistling in the chest in last year	UKB-a:294	331257	68531	262726	European	0	Neale	Neale Lab	2017
Chest pain or discomfort	UKB-a:295	334053	51937	282116	European	0	Neale	Neale Lab	2017
Ever had bowel cancer screening	UKB-a:296	332011	107072	224939	European	0	Neale	Neale Lab	2017
Most recent bowel cancer screening	UKB-a:297	75920	NA	NA	European	0	Neale	Neale Lab	2017
Ever had prostate specific antigen (PSA) test	UKB-a:298	147970	46523	101447	European	0	Neale	Neale Lab	2017
Relative age of first facial hair	UKB-a:299	151113	NA	NA	European	0	Neale	Neale Lab	2017
Pulse rate automated reading	UKB-a:3	317756	NA	NA	European	0	Neale	Neale Lab	2017
Relative age voice broke	UKB-a:300	144645	NA	NA	European	0	Neale	Neale Lab	2017
Hair/balding pattern: Pattern 2	UKB-a:301	154988	35563	0	European	0	Neale	Neale Lab	2017
Hair/balding pattern: Pattern 3	UKB-a:302	154988	41584	113404	European	0	Neale	Neale Lab	2017
Hair/balding pattern: Pattern 4	UKB-a:303	154988	28389	126599	European	0	Neale	Neale Lab	2017
Number of children fathered	UKB-a:304	154888	NA	NA	European	0	Neale	Neale Lab	2017
Had major operations	UKB-a:305	155045	99647	55398	European	0	Neale	Neale Lab	2017
Diabetes diagnosed by doctor	UKB-a:306	336473	16183	320290	European	0	Neale	Neale Lab	2017
Cancer diagnosed by doctor	UKB-a:307	336272	26576	309696	European	0	Neale	Neale Lab	2017
Fractured/broken bones in last 5 years	UKB-a:308	335587	32193	303394	European	0	Neale	Neale Lab	2017
Other serious medical condition/disability diagnosed by doctor	UKB-a:309	331274	67968	263306	European	0	Neale	Neale Lab	2017
Alcohol usually taken with meals	UKB-a:31	172454	116941	55513	European	0	Neale	Neale Lab	2017
Taking other prescription medications	UKB-a:310	336330	158113	178217	European	0	Neale	Neale Lab	2017
Frequency of heavy DIY in last 4 weeks	UKB-a:311	137208	NA	NA	European	0	Neale	Neale Lab	2017
Duration of heavy DIY	UKB-a:312	137364	NA	NA	European	0	Neale	Neale Lab	2017
Light smokers at least 100 smokes in lifetime	UKB-a:313	90517	41027	49490	European	0	Neale	Neale Lab	2017
Reason for reducing amount of alcohol drunk: Health precaution	UKB-a:314	124798	40728	84070	European	0	Neale	Neale Lab	2017
Age when periods started (menarche)	UKB-a:315	176008	NA	NA	European	0	Neale	Neale Lab	2017
Had menopause	UKB-a:316	152035	111605	40430	European	0	Neale	Neale Lab	2017
Number of live births	UKB-a:317	180952	NA	NA	European	0	Neale	Neale Lab	2017
Birth weight of first child	UKB-a:318	145558	NA	NA	European	0	Neale	Neale Lab	2017
Age at first live birth	UKB-a:319	123846	NA	NA	European	0	Neale	Neale Lab	2017
Alcohol intake versus 10 years previously	UKB-a:32	313248	NA	NA	European	0	Neale	Neale Lab	2017
Age at last live birth	UKB-a:320	123676	NA	NA	European	0	Neale	Neale Lab	2017
Ever had stillbirth spontaneous miscarriage or termination	UKB-a:321	178474	56172	122302	European	0	Neale	Neale Lab	2017
Ever taken oral contraceptive pill	UKB-a:322	180749	149365	31384	European	0	Neale	Neale Lab	2017
Age started oral contraceptive pill	UKB-a:323	144113	NA	NA	European	0	Neale	Neale Lab	2017
Ever used hormone-replacement therapy (HRT)	UKB-a:324	180631	71377	109254	European	0	Neale	Neale Lab	2017
Bilateral oophorectomy (both ovaries removed)	UKB-a:325	178676	14702	163974	European	0	Neale	Neale Lab	2017
Had other major operations	UKB-a:326	179567	120566	59001	European	0	Neale	Neale Lab	2017
Type of tobacco previously smoked: Cigars or pipes	UKB-a:327	82755	3887	78868	European	0	Neale	Neale Lab	2017
Number of cigarettes previously smoked daily	UKB-a:328	78291	NA	NA	European	0	Neale	Neale Lab	2017
Ever stopped smoking for 6+ months	UKB-a:329	81538	35064	46474	European	0	Neale	Neale Lab	2017
Breastfed as a baby	UKB-a:33	255881	181621	74260	European	0	Neale	Neale Lab	2017
Number of unsuccessful stop-smoking attempts	UKB-a:330	75135	NA	NA	European	0	Neale	Neale Lab	2017
Started insulin within one year diagnosis of diabetes	UKB-a:331	15397	1872	13525	European	0	Neale	Neale Lab	2017
Fracture resulting from simple fall	UKB-a:332	31762	18864	12898	European	0	Neale	Neale Lab	2017
Sodium in urine	UKB-a:335	326831	NA	NA	European	0	Neale	Neale Lab	2017
Forced vital capacity (FVC)	UKB-a:336	307638	NA	NA	European	0	Neale	Neale Lab	2017
Forced expiratory volume in 1-second (FEV1)	UKB-a:337	307638	NA	NA	European	0	Neale	Neale Lab	2017
Peak expiratory flow (PEF)	UKB-a:338	307638	NA	NA	European	0	Neale	Neale Lab	2017
Used an inhaler for chest within last hour	UKB-a:339	309688	2245	307443	European	0	Neale	Neale Lab	2017
Comparative body size at age 10	UKB-a:34	331693	NA	NA	European	0	Neale	Neale Lab	2017
Hearing aid user	UKB-a:340	204240	10322	193918	European	0	Neale	Neale Lab	2017
Neck/shoulder pain for 3+ months	UKB-a:341	75651	52253	23398	European	0	Neale	Neale Lab	2017
Number of cigarettes currently smoked daily (current cigarette smokers)	UKB-a:342	23205	NA	NA	European	0	Neale	Neale Lab	2017
Time from waking to first cigarette	UKB-a:343	23265	NA	NA	European	0	Neale	Neale Lab	2017
Difficulty not smoking for 1 day	UKB-a:344	23332	NA	NA	European	0	Neale	Neale Lab	2017
Mother's age at death	UKB-a:345	199690	NA	NA	European	0	Neale	Neale Lab	2017
Back pain for 3+ months	UKB-a:346	84489	57893	26596	European	0	Neale	Neale Lab	2017
Ever had hysterectomy (womb removed)	UKB-a:347	159679	13060	146619	European	0	Neale	Neale Lab	2017
Chest pain or discomfort walking normally	UKB-a:348	51475	8816	42659	European	0	Neale	Neale Lab	2017
Frequency of other exercises in last 4 weeks	UKB-a:349	161170	NA	NA	European	0	Neale	Neale Lab	2017
Comparative height size at age 10	UKB-a:35	332021	NA	NA	European	0	Neale	Neale Lab	2017
Duration of other exercises	UKB-a:350	161301	NA	NA	European	0	Neale	Neale Lab	2017
Length of menstrual cycle	UKB-a:351	30245	NA	NA	European	0	Neale	Neale Lab	2017
Former alcohol drinker	UKB-a:352	21894	11518	10376	European	0	Neale	Neale Lab	2017
Knee pain for 3+ months	UKB-a:353	70992	55910	15082	European	0	Neale	Neale Lab	2017
Headaches for 3+ months	UKB-a:354	65583	29979	35604	European	0	Neale	Neale Lab	2017
Number of pregnancy terminations	UKB-a:355	55742	NA	NA	European	0	Neale	Neale Lab	2017
Number of incorrect matches in round	UKB-a:356	336881	NA	NA	European	0	Neale	Neale Lab	2017
Underlying (primary) cause of death: ICD10: E85.4 Organ-limited amyloidosis	UKB-a:357	7637	7	7630	European	0	Neale	Neale Lab	2017
Underlying (primary) cause of death: ICD10: J84.1 Other interstitial pulmonary diseases with fibrosis	UKB-a:358	7637	96	7541	European	0	Neale	Neale Lab	2017
Diastolic blood pressure automated reading	UKB-a:359	317756	NA	NA	European	0	Neale	Neale Lab	2017
Handedness (chirality/laterality): Left-handed	UKB-a:36	337130	32442	304688	European	0	Neale	Neale Lab	2017
Systolic blood pressure automated reading	UKB-a:360	317754	NA	NA	European	0	Neale	Neale Lab	2017
Heel bone mineral density (BMD) T-score automated (left)	UKB-a:361	106254	NA	NA	European	0	Neale	Neale Lab	2017
Heel bone mineral density (BMD) T-score automated (right)	UKB-a:362	106251	NA	NA	European	0	Neale	Neale Lab	2017
Pulse rate	UKB-a:363	110153	NA	NA	European	0	Neale	Neale Lab	2017
Pulse wave reflection index	UKB-a:364	110153	NA	NA	European	0	Neale	Neale Lab	2017
Pulse wave peak to peak time	UKB-a:365	110099	NA	NA	European	0	Neale	Neale Lab	2017
Non-accidental death in close genetic family	UKB-a:366	105569	28680	76889	European	0	Neale	Neale Lab	2017
Happiness	UKB-a:367	110935	NA	NA	European	0	Neale	Neale Lab	2017
Work/job satisfaction	UKB-a:368	75840	NA	NA	European	0	Neale	Neale Lab	2017
Health satisfaction	UKB-a:369	110964	NA	NA	European	0	Neale	Neale Lab	2017
Handedness (chirality/laterality): Use both right and left hands equally	UKB-a:37	337130	5517	331613	European	0	Neale	Neale Lab	2017
Family relationship satisfaction	UKB-a:370	110290	NA	NA	European	0	Neale	Neale Lab	2017
Friendships satisfaction	UKB-a:371	110118	NA	NA	European	0	Neale	Neale Lab	2017
Financial situation satisfaction	UKB-a:372	110814	NA	NA	European	0	Neale	Neale Lab	2017
Hand grip strength (left)	UKB-a:374	335821	NA	NA	European	0	Neale	Neale Lab	2017
Ever unenthusiastic/disinterested for a whole week	UKB-a:376	106868	39154	67714	European	0	Neale	Neale Lab	2017
Ever manic/hyper for 2 days	UKB-a:377	108734	5987	102747	European	0	Neale	Neale Lab	2017
Ever highly irritable/argumentative for 2 days	UKB-a:378	108925	19265	89660	European	0	Neale	Neale Lab	2017
Hand grip strength (right)	UKB-a:379	335842	NA	NA	European	0	Neale	Neale Lab	2017
Adopted as a child	UKB-a:38	336743	4567	332176	European	0	Neale	Neale Lab	2017
Shortness of breath walking on level ground	UKB-a:380	109508	11459	98049	European	0	Neale	Neale Lab	2017
Leg pain on walking	UKB-a:381	110337	24101	86236	European	0	Neale	Neale Lab	2017
Waist circumference	UKB-a:382	336639	NA	NA	European	0	Neale	Neale Lab	2017
Tinnitus: Yes now most or all of the time	UKB-a:383	109411	7214	102197	European	0	Neale	Neale Lab	2017
Tinnitus: Yes now some of the time	UKB-a:384	109411	9796	99615	European	0	Neale	Neale Lab	2017
Tinnitus: Yes but not now but have in the past	UKB-a:385	109411	12076	97335	European	0	Neale	Neale Lab	2017
Noisy workplace	UKB-a:386	110439	NA	NA	European	0	Neale	Neale Lab	2017
Loud music exposure frequency	UKB-a:387	109889	NA	NA	European	0	Neale	Neale Lab	2017
Hip circumference	UKB-a:388	336601	NA	NA	European	0	Neale	Neale Lab	2017
Standing height	UKB-a:389	336474	NA	NA	European	0	Neale	Neale Lab	2017
Maternal smoking around birth	UKB-a:39	289727	88601	201126	European	0	Neale	Neale Lab	2017
Number of older siblings	UKB-a:390	95618	NA	NA	European	0	Neale	Neale Lab	2017
Maximum workload during fitness test	UKB-a:392	49623	NA	NA	European	0	Neale	Neale Lab	2017
Maximum heart rate during fitness test	UKB-a:393	49610	NA	NA	European	0	Neale	Neale Lab	2017
Target heart rate achieved	UKB-a:394	49623	5182	44441	European	0	Neale	Neale Lab	2017
Number of trend entries	UKB-a:395	49623	NA	NA	European	0	Neale	Neale Lab	2017
Duration of fitness test	UKB-a:396	49623	NA	NA	European	0	Neale	Neale Lab	2017
Qualifications: College or University degree	UKB-a:397	334070	106305	227765	European	0	Neale	Neale Lab	2017
Qualifications: A levels/AS levels or equivalent	UKB-a:399	334070	91710	242360	European	0	Neale	Neale Lab	2017
Duration of light DIY	UKB-a:4	168725	NA	NA	European	0	Neale	Neale Lab	2017
Father still alive	UKB-a:40	328694	76074	252620	European	0	Neale	Neale Lab	2017
Qualifications: O levels/GCSEs or equivalent	UKB-a:400	334070	159730	174340	European	0	Neale	Neale Lab	2017
Qualifications: CSEs or equivalent	UKB-a:401	334070	44362	289708	European	0	Neale	Neale Lab	2017
Qualifications: NVQ or HND or HNC or equivalent	UKB-a:402	334070	62848	271222	European	0	Neale	Neale Lab	2017
Qualifications: Other professional qualifications eg: nursing teaching	UKB-a:403	334070	97524	236546	European	0	Neale	Neale Lab	2017
Current employment status: In paid employment or self-employed	UKB-a:404	336252	190779	145473	European	0	Neale	Neale Lab	2017
Current employment status: Retired	UKB-a:405	336252	125766	210486	European	0	Neale	Neale Lab	2017
Current employment status: Looking after home and/or family	UKB-a:406	336252	16722	319530	European	0	Neale	Neale Lab	2017
Current employment status: Unable to work because of sickness or disability	UKB-a:407	336252	12554	323698	European	0	Neale	Neale Lab	2017
Current employment status: Doing unpaid or voluntary work	UKB-a:408	336252	12407	323845	European	0	Neale	Neale Lab	2017
Father's age at death	UKB-a:41	248726	NA	NA	European	0	Neale	Neale Lab	2017
Illness injury bereavement stress in last 2 years: Serious illness injury or assault to yourself	UKB-a:413	335219	30762	304457	European	0	Neale	Neale Lab	2017
Illness injury bereavement stress in last 2 years: Serious illness injury or assault of a close relative	UKB-a:415	335219	38516	296703	European	0	Neale	Neale Lab	2017
Illness injury bereavement stress in last 2 years: Death of a close relative	UKB-a:416	335219	69921	265298	European	0	Neale	Neale Lab	2017
Illness injury bereavement stress in last 2 years: Marital separation/divorce	UKB-a:417	335219	9980	325239	European	0	Neale	Neale Lab	2017
Illness injury bereavement stress in last 2 years: Financial difficulties	UKB-a:418	335219	37284	297935	European	0	Neale	Neale Lab	2017
Reason for glasses/contact lenses: For short-sightedness i.e. only or mainly for distance viewing such as driving cinema etc (called 'myopia')	UKB-a:419	335700	26943	308757	European	0	Neale	Neale Lab	2017
Number of full brothers	UKB-a:42	332194	NA	NA	European	0	Neale	Neale Lab	2017
Reason for glasses/contact lenses: For long-sightedness i.e. for distance and near but particularly for near tasks like reading (called 'hypermetropia')	UKB-a:420	335700	13923	321777	European	0	Neale	Neale Lab	2017
Reason for glasses/contact lenses: For just reading/near work as you are getting older (called 'presbyopia')	UKB-a:421	335700	29144	306556	European	0	Neale	Neale Lab	2017
Reason for glasses/contact lenses: For 'astigmatism'	UKB-a:422	335700	8864	326836	European	0	Neale	Neale Lab	2017
Eye problems/disorders: Diabetes related eye disease	UKB-a:423	108817	2072	106745	European	0	Neale	Neale Lab	2017
Eye problems/disorders: Glaucoma	UKB-a:424	108817	4758	104059	European	0	Neale	Neale Lab	2017
Eye problems/disorders: Injury or trauma resulting in loss of vision	UKB-a:425	108817	1998	106819	European	0	Neale	Neale Lab	2017
Eye problems/disorders: Cataract	UKB-a:426	108817	10475	98342	European	0	Neale	Neale Lab	2017
Mouth/teeth dental problems: Mouth ulcers	UKB-a:427	336138	34398	301740	European	0	Neale	Neale Lab	2017
Mouth/teeth dental problems: Painful gums	UKB-a:429	336138	9287	326851	European	0	Neale	Neale Lab	2017
Number of full sisters	UKB-a:43	332255	NA	NA	European	0	Neale	Neale Lab	2017
Mouth/teeth dental problems: Bleeding gums	UKB-a:430	336138	43469	292669	European	0	Neale	Neale Lab	2017
Mouth/teeth dental problems: Loose teeth	UKB-a:431	336138	13238	322900	European	0	Neale	Neale Lab	2017
Mouth/teeth dental problems: Toothache	UKB-a:432	336138	13290	322848	European	0	Neale	Neale Lab	2017
Mouth/teeth dental problems: Dentures	UKB-a:433	336138	56894	279244	European	0	Neale	Neale Lab	2017
Vascular/heart problems diagnosed by doctor: Heart attack	UKB-a:434	336683	7790	328893	European	0	Neale	Neale Lab	2017
Vascular/heart problems diagnosed by doctor: Angina	UKB-a:436	336683	10618	326065	European	0	Neale	Neale Lab	2017
Vascular/heart problems diagnosed by doctor: High blood pressure	UKB-a:437	336683	91033	245650	European	0	Neale	Neale Lab	2017
Fractured bone site(s): Ankle	UKB-a:438	335546	4693	330853	European	0	Neale	Neale Lab	2017
Fractured bone site(s): Wrist	UKB-a:439	335546	6663	328883	European	0	Neale	Neale Lab	2017
Fractured bone site(s): Arm	UKB-a:440	335546	3391	332155	European	0	Neale	Neale Lab	2017
Fractured bone site(s): Other bones	UKB-a:441	335546	17380	318166	European	0	Neale	Neale Lab	2017
Blood clot DVT bronchitis emphysema asthma rhinitis eczema allergy diagnosed by doctor: Blood clot in the leg (DVT)	UKB-a:443	336782	6905	329877	European	0	Neale	Neale Lab	2017
Blood clot DVT bronchitis emphysema asthma rhinitis eczema allergy diagnosed by doctor: Emphysema/chronic bronchitis	UKB-a:444	336782	5599	331183	European	0	Neale	Neale Lab	2017
Blood clot DVT bronchitis emphysema asthma rhinitis eczema allergy diagnosed by doctor: Blood clot in the lung	UKB-a:445	336782	2788	333994	European	0	Neale	Neale Lab	2017
Blood clot DVT bronchitis emphysema asthma rhinitis eczema allergy diagnosed by doctor: Asthma	UKB-a:446	336782	38791	297991	European	0	Neale	Neale Lab	2017
Blood clot DVT bronchitis emphysema asthma rhinitis eczema allergy diagnosed by doctor: Hayfever allergic rhinitis or eczema	UKB-a:447	336782	77891	258891	European	0	Neale	Neale Lab	2017
Medication for cholesterol blood pressure diabetes or take exogenous hormones: Cholesterol lowering medication	UKB-a:448	180203	22705	157498	European	0	Neale	Neale Lab	2017
Mood swings	UKB-a:45	329428	148601	180827	European	0	Neale	Neale Lab	2017
Medication for cholesterol blood pressure diabetes or take exogenous hormones: Blood pressure medication	UKB-a:450	180203	31488	148715	European	0	Neale	Neale Lab	2017
Medication for cholesterol blood pressure diabetes or take exogenous hormones: Hormone replacement therapy	UKB-a:451	180203	13365	166838	European	0	Neale	Neale Lab	2017
Medication for pain relief constipation heartburn: Aspirin	UKB-a:452	333581	46946	286635	European	0	Neale	Neale Lab	2017
Medication for pain relief constipation heartburn: Ibuprofen (e.g. Nurofen)	UKB-a:454	333581	49411	284170	European	0	Neale	Neale Lab	2017
Medication for pain relief constipation heartburn: Paracetamol	UKB-a:455	333581	72882	260699	European	0	Neale	Neale Lab	2017
Medication for pain relief constipation heartburn: Omeprazole (e.g. Zanprol)	UKB-a:456	333581	20058	313523	European	0	Neale	Neale Lab	2017
Medication for pain relief constipation heartburn: Laxatives (e.g. Dulcolax Senokot)	UKB-a:457	333581	9565	324017	European	0	Neale	Neale Lab	2017
Vitamin and mineral supplements: Vitamin A	UKB-a:458	335591	6173	329418	European	0	Neale	Neale Lab	2017
Miserableness	UKB-a:46	331856	141755	190101	European	0	Neale	Neale Lab	2017
Vitamin and mineral supplements: Vitamin B	UKB-a:460	335591	13498	322093	European	0	Neale	Neale Lab	2017
Vitamin and mineral supplements: Vitamin C	UKB-a:461	335591	28536	307055	European	0	Neale	Neale Lab	2017
Vitamin and mineral supplements: Vitamin D	UKB-a:462	335591	12510	323081	European	0	Neale	Neale Lab	2017
Vitamin and mineral supplements: Vitamin E	UKB-a:463	335591	9479	326112	European	0	Neale	Neale Lab	2017
Vitamin and mineral supplements: Multivitamins +/- minerals	UKB-a:464	335591	71695	263896	European	0	Neale	Neale Lab	2017
Why stopped smoking: Doctor's advice	UKB-a:466	82082	5875	76207	European	0	Neale	Neale Lab	2017
Why stopped smoking: Health precaution	UKB-a:467	82082	51560	30522	European	0	Neale	Neale Lab	2017
Why reduced smoking: Illness or ill health	UKB-a:468	10503	1465	9038	European	0	Neale	Neale Lab	2017
Pain type(s) experienced in last month: Headache	UKB-a:469	336650	66967	269683	European	0	Neale	Neale Lab	2017
Irritability	UKB-a:47	322668	90282	232386	European	0	Neale	Neale Lab	2017
Pain type(s) experienced in last month: Facial pain	UKB-a:471	336650	6118	330532	European	0	Neale	Neale Lab	2017
Pain type(s) experienced in last month: Neck or shoulder pain	UKB-a:472	336650	76404	260246	European	0	Neale	Neale Lab	2017
Pain type(s) experienced in last month: Back pain	UKB-a:473	336650	85221	251429	European	0	Neale	Neale Lab	2017
Pain type(s) experienced in last month: Stomach or abdominal pain	UKB-a:474	336650	28098	308552	European	0	Neale	Neale Lab	2017
Pain type(s) experienced in last month: Hip pain	UKB-a:475	336650	37714	298936	European	0	Neale	Neale Lab	2017
Pain type(s) experienced in last month: Knee pain	UKB-a:476	336650	71561	265089	European	0	Neale	Neale Lab	2017
Pain type(s) experienced in last month: Pain all over the body	UKB-a:477	336650	5099	331551	European	0	Neale	Neale Lab	2017
Types of transport used (excluding work): Car/motor vehicle	UKB-a:478	335650	268888	66762	European	0	Neale	Neale Lab	2017
Types of transport used (excluding work): Walk	UKB-a:479	335650	165354	170296	European	0	Neale	Neale Lab	2017
Sensitivity / hurt feelings	UKB-a:48	327832	182340	145492	European	0	Neale	Neale Lab	2017
Types of transport used (excluding work): Public transport	UKB-a:480	335650	99542	236108	European	0	Neale	Neale Lab	2017
Types of transport used (excluding work): Cycle	UKB-a:481	335650	23918	311732	European	0	Neale	Neale Lab	2017
Types of physical activity in last 4 weeks: Other exercises (eg: swimming cycling keep fit bowling)	UKB-a:484	335599	162803	172796	European	0	Neale	Neale Lab	2017
Types of physical activity in last 4 weeks: Strenuous sports	UKB-a:485	335599	34693	300906	European	0	Neale	Neale Lab	2017
Types of physical activity in last 4 weeks: Light DIY (eg: pruning watering the lawn)	UKB-a:486	335599	175376	160223	European	0	Neale	Neale Lab	2017
Types of physical activity in last 4 weeks: Heavy DIY (eg: weeding lawn mowing carpentry digging)	UKB-a:487	335599	147922	187677	European	0	Neale	Neale Lab	2017
Medication for cholesterol blood pressure or diabetes: Cholesterol lowering medication	UKB-a:488	154702	35840	118862	European	0	Neale	Neale Lab	2017
Fed-up feelings	UKB-a:49	330549	134124	196425	European	0	Neale	Neale Lab	2017
Medication for cholesterol blood pressure or diabetes: Blood pressure medication	UKB-a:490	154702	38548	116154	European	0	Neale	Neale Lab	2017
Medication for cholesterol blood pressure or diabetes: Insulin	UKB-a:491	154702	2116	152586	European	0	Neale	Neale Lab	2017
Mineral and other dietary supplements: Fish oil (including cod liver oil)	UKB-a:492	336314	106738	229576	European	0	Neale	Neale Lab	2017
Mineral and other dietary supplements: Glucosamine	UKB-a:494	336314	65971	270343	European	0	Neale	Neale Lab	2017
Mineral and other dietary supplements: Calcium	UKB-a:495	336314	22047	314267	European	0	Neale	Neale Lab	2017
Mineral and other dietary supplements: Zinc	UKB-a:496	336314	13151	323163	European	0	Neale	Neale Lab	2017
Mineral and other dietary supplements: Selenium	UKB-a:497	336314	7822	328492	European	0	Neale	Neale Lab	2017
Length of working week for main job	UKB-a:498	188166	NA	NA	European	0	Neale	Neale Lab	2017
Frequency of travelling from home to job workplace	UKB-a:499	190557	NA	NA	European	0	Neale	Neale Lab	2017
Time spent watching television (TV)	UKB-a:5	319740	NA	NA	European	0	Neale	Neale Lab	2017
Nervous feelings	UKB-a:50	328725	77767	250958	European	0	Neale	Neale Lab	2017
Heel bone mineral density (BMD) T-score automated	UKB-a:500	194398	NA	NA	European	0	Neale	Neale Lab	2017
Distance between home and job workplace	UKB-a:501	161121	NA	NA	European	0	Neale	Neale Lab	2017
Job involves mainly walking or standing	UKB-a:502	190606	NA	NA	European	0	Neale	Neale Lab	2017
Job involves heavy manual or physical work	UKB-a:503	190643	NA	NA	European	0	Neale	Neale Lab	2017
Job involves shift work	UKB-a:504	190442	NA	NA	European	0	Neale	Neale Lab	2017
Age completed full time education	UKB-a:505	226899	NA	NA	European	0	Neale	Neale Lab	2017
Number of days/week walked 10+ minutes	UKB-a:506	331654	NA	NA	European	0	Neale	Neale Lab	2017
Duration of walks	UKB-a:507	288266	NA	NA	European	0	Neale	Neale Lab	2017
Number of days/week of moderate physical activity 10+ minutes	UKB-a:508	321309	NA	NA	European	0	Neale	Neale Lab	2017
Duration of moderate activity	UKB-a:509	251031	NA	NA	European	0	Neale	Neale Lab	2017
Worrier / anxious feelings	UKB-a:51	328717	186559	142158	European	0	Neale	Neale Lab	2017
No-wear time bias adjusted acceleration standard deviation	UKB-a:510	72615	NA	NA	European	0	Neale	Neale Lab	2017
Number of days/week of vigorous physical activity 10+ minutes	UKB-a:511	321533	NA	NA	European	0	Neale	Neale Lab	2017
Duration of vigorous activity	UKB-a:512	183731	NA	NA	European	0	Neale	Neale Lab	2017
Usual walking pace	UKB-a:513	335349	NA	NA	European	0	Neale	Neale Lab	2017
Frequency of stair climbing in last 4 weeks	UKB-a:514	334169	NA	NA	European	0	Neale	Neale Lab	2017
Frequency of walking for pleasure in last 4 weeks	UKB-a:515	240924	NA	NA	European	0	Neale	Neale Lab	2017
Duration walking for pleasure	UKB-a:516	240788	NA	NA	European	0	Neale	Neale Lab	2017
Diagnoses - main ICD10: B37 Candidiasis	UKB-a:517	337199	153	337046	European	0	Neale	Neale Lab	2017
Diagnoses - main ICD10: C44 Other malignant neoplasms of skin	UKB-a:518	337199	4826	332373	European	0	Neale	Neale Lab	2017
Diagnoses - main ICD10: C50 Malignant neoplasm of breast	UKB-a:519	337199	5510	331689	European	0	Neale	Neale Lab	2017
Tense / 'highly strung'	UKB-a:52	327232	56012	271220	European	0	Neale	Neale Lab	2017
Diagnoses - main ICD10: C61 Malignant neoplasm of prostate	UKB-a:520	337199	2273	334926	European	0	Neale	Neale Lab	2017
Diagnoses - main ICD10: D12 Benign neoplasm of colon rectum anus and anal canal	UKB-a:521	337199	4794	332405	European	0	Neale	Neale Lab	2017
Diagnoses - main ICD10: D25 Leiomyoma of uterus	UKB-a:522	337199	4351	332848	European	0	Neale	Neale Lab	2017
Diagnoses - main ICD10: E03 Other hypothyroidism	UKB-a:523	337199	89	337110	European	0	Neale	Neale Lab	2017
Diagnoses - main ICD10: E04 Other non-toxic goitre	UKB-a:524	337199	745	336454	European	0	Neale	Neale Lab	2017
Diagnoses - main ICD10: F43 Reaction to severe stress and adjustment disorders	UKB-a:526	337199	182	337017	European	0	Neale	Neale Lab	2017
Diagnoses - main ICD10: G47 Sleep disorders	UKB-a:527	337199	2025	335174	European	0	Neale	Neale Lab	2017
Diagnoses - main ICD10: G56 Mononeuropathies of upper limb	UKB-a:528	337199	5886	331313	European	0	Neale	Neale Lab	2017
Diagnoses - main ICD10: H25 Senile cataract	UKB-a:529	337199	2651	334548	European	0	Neale	Neale Lab	2017
Worry too long after embarrassment	UKB-a:53	323766	154615	169151	European	0	Neale	Neale Lab	2017
Diagnoses - main ICD10: H26 Other cataract	UKB-a:530	337199	6025	331174	European	0	Neale	Neale Lab	2017
Diagnoses - main ICD10: I10 Essential (primary) hypertension	UKB-a:531	337199	500	336699	European	0	Neale	Neale Lab	2017
Diagnoses - main ICD10: I20 Angina pectoris	UKB-a:532	337199	4837	332362	European	0	Neale	Neale Lab	2017
Diagnoses - main ICD10: I21 Acute myocardial infarction	UKB-a:533	337199	3927	333272	European	0	Neale	Neale Lab	2017
Diagnoses - main ICD10: I25 Chronic ischaemic heart disease	UKB-a:534	337199	8755	328444	European	0	Neale	Neale Lab	2017
Diagnoses - main ICD10: I30 Acute pericarditis	UKB-a:535	337199	107	337092	European	0	Neale	Neale Lab	2017
Diagnoses - main ICD10: I48 Atrial fibrillation and flutter	UKB-a:536	337199	3818	333381	European	0	Neale	Neale Lab	2017
Diagnoses - main ICD10: I80 Phlebitis and thrombophlebitis	UKB-a:537	337199	1613	335586	European	0	Neale	Neale Lab	2017
Diagnoses - main ICD10: I83 Varicose veins of lower extremities	UKB-a:538	337199	6958	330241	European	0	Neale	Neale Lab	2017
Diagnoses - main ICD10: I84 Haemorrhoids	UKB-a:539	337199	8190	329009	European	0	Neale	Neale Lab	2017
Cancer code self-reported: lung cancer	UKB-a:54	337159	190	336969	European	0	Neale	Neale Lab	2017
Diagnoses - main ICD10: J22 Unspecified acute lower respiratory infection	UKB-a:540	337199	1992	335207	European	0	Neale	Neale Lab	2017
Diagnoses - main ICD10: J33 Nasal polyp	UKB-a:541	337199	1637	335562	European	0	Neale	Neale Lab	2017
Diagnoses - main ICD10: J34 Other disorders of nose and nasal sinuses	UKB-a:542	337199	3433	333766	European	0	Neale	Neale Lab	2017
Diagnoses - main ICD10: J44 Other chronic obstructive pulmonary disease	UKB-a:543	337199	874	336325	European	0	Neale	Neale Lab	2017
Diagnoses - main ICD10: K20 Oesophagitis	UKB-a:544	337199	3369	333830	European	0	Neale	Neale Lab	2017
Diagnoses - main ICD10: K21 Gastro-oesophageal reflux disease	UKB-a:545	337199	7282	329917	European	0	Neale	Neale Lab	2017
Diagnoses - main ICD10: K22 Other diseases of oesophagus	UKB-a:546	337199	3460	333739	European	0	Neale	Neale Lab	2017
Diagnoses - main ICD10: K29 Gastritis and duodenitis	UKB-a:547	337199	8080	329119	European	0	Neale	Neale Lab	2017
Diagnoses - main ICD10: K35 Acute appendicitis	UKB-a:548	337199	1676	335523	European	0	Neale	Neale Lab	2017
Diagnoses - main ICD10: K40 Inguinal hernia	UKB-a:549	337199	8815	328384	European	0	Neale	Neale Lab	2017
Cancer code self-reported: breast cancer	UKB-a:55	337159	7480	329679	European	0	Neale	Neale Lab	2017
Diagnoses - main ICD10: K43 Ventral hernia	UKB-a:550	337199	1536	335663	European	0	Neale	Neale Lab	2017
Diagnoses - main ICD10: K44 Diaphragmatic hernia	UKB-a:551	337199	5321	331878	European	0	Neale	Neale Lab	2017
Diagnoses - main ICD10: K50 Crohn's disease [regional enteritis]	UKB-a:552	337199	732	336467	European	0	Neale	Neale Lab	2017
Diagnoses - main ICD10: K51 Ulcerative colitis	UKB-a:553	337199	1579	335620	European	0	Neale	Neale Lab	2017
Diagnoses - main ICD10: K52 Other non-infective gastro-enteritis and colitis	UKB-a:554	337199	6453	330746	European	0	Neale	Neale Lab	2017
Diagnoses - main ICD10: K57 Diverticular disease of intestine	UKB-a:555	337199	6865	330334	European	0	Neale	Neale Lab	2017
Diagnoses - main ICD10: K60 Fissure and fistula of anal and rectal regions	UKB-a:556	337199	1578	335621	European	0	Neale	Neale Lab	2017
Diagnoses - main ICD10: K62 Other diseases of anus and rectum	UKB-a:557	337199	9853	327346	European	0	Neale	Neale Lab	2017
Diagnoses - main ICD10: K76 Other diseases of liver	UKB-a:558	337199	356	336843	European	0	Neale	Neale Lab	2017
Diagnoses - main ICD10: K80 Cholelithiasis	UKB-a:559	337199	6986	330213	European	0	Neale	Neale Lab	2017
Cancer code self-reported: small intestine/small bowel cancer	UKB-a:56	337159	156	337003	European	0	Neale	Neale Lab	2017
Diagnoses - main ICD10: L03 Cellulitis	UKB-a:560	337199	2777	334422	European	0	Neale	Neale Lab	2017
Diagnoses - main ICD10: M10 Gout	UKB-a:561	337199	181	337018	European	0	Neale	Neale Lab	2017
Diagnoses - main ICD10: M16 Coxarthrosis [arthrosis of hip]	UKB-a:562	337199	4934	332265	European	0	Neale	Neale Lab	2017
Diagnoses - main ICD10: M17 Gonarthrosis [arthrosis of knee]	UKB-a:563	337199	6560	330639	European	0	Neale	Neale Lab	2017
Diagnoses - main ICD10: M20 Acquired deformities of fingers and toes	UKB-a:564	337199	5148	332051	European	0	Neale	Neale Lab	2017
Diagnoses - main ICD10: M21 Other acquired deformities of limbs	UKB-a:565	337199	379	336820	European	0	Neale	Neale Lab	2017
Diagnoses - main ICD10: M23 Internal derangement of knee	UKB-a:566	337199	7489	329710	European	0	Neale	Neale Lab	2017
Diagnoses - main ICD10: M24 Other specific joint derangements	UKB-a:567	337199	838	336361	European	0	Neale	Neale Lab	2017
Diagnoses - main ICD10: M25 Other joint disorders not elsewhere classified	UKB-a:568	337199	4908	332291	European	0	Neale	Neale Lab	2017
Diagnoses - main ICD10: M54 Dorsalgia	UKB-a:569	337199	5660	331539	European	0	Neale	Neale Lab	2017
Cancer code self-reported: prostate cancer	UKB-a:57	337159	2495	334664	European	0	Neale	Neale Lab	2017
Diagnoses - main ICD10: M67 Other disorders of synovium and tendon	UKB-a:570	337199	1787	335412	European	0	Neale	Neale Lab	2017
Diagnoses - main ICD10: M70 Soft tissue disorders related to use overuse and pressure	UKB-a:571	337199	673	336526	European	0	Neale	Neale Lab	2017
Diagnoses - main ICD10: M72 Fibroblastic disorders	UKB-a:572	337199	1862	335337	European	0	Neale	Neale Lab	2017
Diagnoses - main ICD10: N19 Unspecified renal failure	UKB-a:573	337199	126	337073	European	0	Neale	Neale Lab	2017
Diagnoses - main ICD10: N20 Calculus of kidney and ureter	UKB-a:574	337199	2427	334772	European	0	Neale	Neale Lab	2017
Diagnoses - main ICD10: N32 Other disorders of bladder	UKB-a:575	337199	2749	334450	European	0	Neale	Neale Lab	2017
Diagnoses - main ICD10: N40 Hyperplasia of prostate	UKB-a:576	337199	3140	334059	European	0	Neale	Neale Lab	2017
Diagnoses - main ICD10: N81 Female genital prolapse	UKB-a:577	337199	4840	332359	European	0	Neale	Neale Lab	2017
Diagnoses - main ICD10: N92 Excessive frequent and irregular menstruation	UKB-a:578	337199	6882	330317	European	0	Neale	Neale Lab	2017
Diagnoses - main ICD10: O75 Other complications of labour and delivery not elsewhere classified	UKB-a:579	337199	181	337018	European	0	Neale	Neale Lab	2017
Cancer code self-reported: malignant melanoma	UKB-a:58	337159	2677	334482	European	0	Neale	Neale Lab	2017
Diagnoses - main ICD10: R04 Haemorrhage from respiratory passages	UKB-a:580	337199	1788	335411	European	0	Neale	Neale Lab	2017
Diagnoses - main ICD10: R07 Pain in throat and chest	UKB-a:581	337199	16552	320647	European	0	Neale	Neale Lab	2017
Diagnoses - main ICD10: R10 Abdominal and pelvic pain	UKB-a:582	337199	14203	322996	European	0	Neale	Neale Lab	2017
Diagnoses - main ICD10: R11 Nausea and vomiting	UKB-a:583	337199	1365	335834	European	0	Neale	Neale Lab	2017
Diagnoses - main ICD10: R14 Flatulence and related conditions	UKB-a:584	337199	201	336998	European	0	Neale	Neale Lab	2017
Diagnoses - main ICD10: R31 Unspecified haematuria	UKB-a:585	337199	7363	329836	European	0	Neale	Neale Lab	2017
Diagnoses - main ICD10: R35 Polyuria	UKB-a:586	337199	1349	335850	European	0	Neale	Neale Lab	2017
Diagnoses - main ICD10: R55 Syncope and collapse	UKB-a:587	337199	3057	334142	European	0	Neale	Neale Lab	2017
Diagnoses - main ICD10: R69 Unknown and unspecified causes of morbidity	UKB-a:588	337199	6717	330482	European	0	Neale	Neale Lab	2017
Diagnoses - main ICD10: S09 Other and unspecified injuries of head	UKB-a:589	337199	932	336267	European	0	Neale	Neale Lab	2017
Cancer code self-reported: basal cell carcinoma	UKB-a:59	337159	3156	334003	European	0	Neale	Neale Lab	2017
Diagnoses - main ICD10: S52 Fracture of forearm	UKB-a:590	337199	3284	333915	European	0	Neale	Neale Lab	2017
Diagnoses - main ICD10: S66 Injury of muscle and tendon at wrist and hand level	UKB-a:591	337199	553	336646	European	0	Neale	Neale Lab	2017
Diagnoses - main ICD10: S76 Injury of muscle and tendon at hip and thigh level	UKB-a:592	337199	154	337045	European	0	Neale	Neale Lab	2017
Diagnoses - main ICD10: T84 Complications of internal orthopaedic prosthetic devices implants and grafts	UKB-a:593	337199	2053	335146	European	0	Neale	Neale Lab	2017
Diagnoses - main ICD10: Z09 Follow-up examination after treatment for conditions other than malignant neoplasms	UKB-a:594	337199	5162	332037	European	0	Neale	Neale Lab	2017
Diagnoses - main ICD10: Z47 Other orthopaedic follow-up care	UKB-a:595	337199	1954	335245	European	0	Neale	Neale Lab	2017
Diagnoses - main ICD10: Z80 Family history of malignant neoplasm	UKB-a:596	337199	326	336873	European	0	Neale	Neale Lab	2017
Diagnoses - main ICD10: K30 Dyspepsia	UKB-a:597	337199	5060	332139	European	0	Neale	Neale Lab	2017
Time spent using computer	UKB-a:6	261987	NA	NA	European	0	Neale	Neale Lab	2017
Cancer code self-reported: squamous cell carcinoma	UKB-a:60	337159	404	336755	European	0	Neale	Neale Lab	2017
Non-cancer illness code self-reported: hypertension	UKB-a:61	337159	87690	249469	European	0	Neale	Neale Lab	2017
Non-cancer illness code self-reported: angina	UKB-a:62	337159	10612	326547	European	0	Neale	Neale Lab	2017
Non-cancer illness code self-reported: heart attack/myocardial infarction	UKB-a:63	337159	7735	329424	European	0	Neale	Neale Lab	2017
Non-cancer illness code self-reported: pulmonary embolism +/- dvt	UKB-a:64	337159	2801	334358	European	0	Neale	Neale Lab	2017
Non-cancer illness code self-reported: deep venous thrombosis (dvt)	UKB-a:65	337159	6767	330392	European	0	Neale	Neale Lab	2017
Non-cancer illness code self-reported: asthma	UKB-a:66	337159	39049	298110	European	0	Neale	Neale Lab	2017
Non-cancer illness code self-reported: chronic obstructive airways disease/copd	UKB-a:67	337159	1179	335980	European	0	Neale	Neale Lab	2017
Non-cancer illness code self-reported: emphysema/chronic bronchitis	UKB-a:68	337159	4573	332586	European	0	Neale	Neale Lab	2017
Non-cancer illness code self-reported: sleep apnoea	UKB-a:69	337159	1064	336095	European	0	Neale	Neale Lab	2017
Time spent driving	UKB-a:7	224813	NA	NA	European	0	Neale	Neale Lab	2017
Non-cancer illness code self-reported: gastro-oesophageal reflux (gord) / gastric reflux	UKB-a:70	337159	14316	322843	European	0	Neale	Neale Lab	2017
Non-cancer illness code self-reported: cholelithiasis/gall stones	UKB-a:71	337159	5573	331586	European	0	Neale	Neale Lab	2017
Non-cancer illness code self-reported: kidney stone/ureter stone/bladder stone	UKB-a:72	337159	2694	334465	European	0	Neale	Neale Lab	2017
Non-cancer illness code self-reported: bladder problem (not cancer)	UKB-a:73	337159	2006	335153	European	0	Neale	Neale Lab	2017
Non-cancer illness code self-reported: diabetes	UKB-a:74	337159	13243	323916	European	0	Neale	Neale Lab	2017
Non-cancer illness code self-reported: type 2 diabetes	UKB-a:75	337159	2133	335026	European	0	Neale	Neale Lab	2017
Non-cancer illness code self-reported: hyperthyroidism/thyrotoxicosis	UKB-a:76	337159	2547	334612	European	0	Neale	Neale Lab	2017
Non-cancer illness code self-reported: hypothyroidism/myxoedema	UKB-a:77	337159	16376	320783	European	0	Neale	Neale Lab	2017
Non-cancer illness code self-reported: migraine	UKB-a:78	337159	10007	327152	European	0	Neale	Neale Lab	2017
Non-cancer illness code self-reported: glaucoma	UKB-a:79	337159	3536	333623	European	0	Neale	Neale Lab	2017
Drive faster than motorway speed limit	UKB-a:8	306030	NA	NA	European	0	Neale	Neale Lab	2017
Non-cancer illness code self-reported: retinal detachment	UKB-a:80	337159	1140	336019	European	0	Neale	Neale Lab	2017
Non-cancer illness code self-reported: anxiety/panic attacks	UKB-a:82	337159	4611	332548	European	0	Neale	Neale Lab	2017
Non-cancer illness code self-reported: bone disorder	UKB-a:84	337159	762	336397	European	0	Neale	Neale Lab	2017
Non-cancer illness code self-reported: back problem	UKB-a:85	337159	5901	331258	European	0	Neale	Neale Lab	2017
Non-cancer illness code self-reported: joint disorder	UKB-a:86	337159	1621	335538	European	0	Neale	Neale Lab	2017
Non-cancer illness code self-reported: osteoporosis	UKB-a:87	337159	5266	331893	European	0	Neale	Neale Lab	2017
Non-cancer illness code self-reported: ankylosing spondylitis	UKB-a:88	337159	968	336191	European	0	Neale	Neale Lab	2017
Non-cancer illness code self-reported: iron deficiency anaemia	UKB-a:89	337159	1836	335323	European	0	Neale	Neale Lab	2017
Sleep duration	UKB-a:9	335410	NA	NA	European	0	Neale	Neale Lab	2017
Non-cancer illness code self-reported: pernicious anaemia	UKB-a:90	337159	1020	336139	European	0	Neale	Neale Lab	2017
Non-cancer illness code self-reported: uterine fibroids	UKB-a:91	337159	5168	331991	European	0	Neale	Neale Lab	2017
Non-cancer illness code self-reported: vaginal prolapse/uterine prolapse	UKB-a:92	337159	1870	335289	European	0	Neale	Neale Lab	2017
Non-cancer illness code self-reported: allergy or anaphylactic reaction to drug	UKB-a:93	337159	3043	334116	European	0	Neale	Neale Lab	2017
Non-cancer illness code self-reported: hayfever/allergic rhinitis	UKB-a:94	337159	19320	317839	European	0	Neale	Neale Lab	2017
Non-cancer illness code self-reported: enlarged prostate	UKB-a:95	337159	4609	332550	European	0	Neale	Neale Lab	2017
Non-cancer illness code self-reported: muscle or soft tissue injuries	UKB-a:96	337159	2469	334690	European	0	Neale	Neale Lab	2017
Non-cancer illness code self-reported: nasal polyps	UKB-a:97	337159	1489	335670	European	0	Neale	Neale Lab	2017
Non-cancer illness code self-reported: hypopituitarism	UKB-a:98	337159	118	337041	European	0	Neale	Neale Lab	2017
Non-cancer illness code self-reported: eczema/dermatitis	UKB-a:99	337159	8718	328441	European	0	Neale	Neale Lab	2017

## Sheet: Table S6
Table S6: Phenome-wide association study results surviving multiple testing corrections for 700 outcomes
MR-Base ID - identifier of outcome on the MR-Base platform, MR Beta - effect estimate from Mendelian randomization analysis, MR SE - corresponding standard error of estimate, MR P - corresponding pvalue, CLPP - colocalization posterior probability derived from the eCAVIAR method, coloc PPA - posterior probability of association from the coloc approach that both protein and phenotype share a commo…
Trait/Outcome	MR-Base ID	Gene	MR Beta	MR SE	MR P	CLPP	coloc PPA
Putamen volume	1047	DCC	-0.481804	0.100114	1.49e-06	2.28e-05	0.589743
Prostate cancer	1174	SIDT1	-0.663169	0.0747103	6.89704e-19	0.000418827	0.565809
Alcohol intake frequency	UKB-a:25	DCC	-0.281207	0.0602493	3.05e-06	5.74e-05	0.358737
Sitting height	UKB-a:195	DCC	-0.212839	0.0318363	2.3e-11	4.25e-05	0.263137
Frequency of tiredness / lethargy in last 2 weeks	UKB-a:245	DCC	-0.207316	0.0344731	1.81e-09	5.14e-05	0.553508
Frequency of unenthusiasm / disinterest in last 2 weeks	UKB-a:243	DCC	-0.193566	0.0247869	5.75e-15	0.000108046	0.247002
Years of schooling	1001	ABCB9	-0.166917	0.0263553	2.4e-10	0.00440598	0.388589
Sitting height	UKB-a:195	ABCB9	-0.162026	0.0183933	1.26e-18	0.000113684	0.148337
HDL cholesterol	299	ABCB9	-0.158132	0.0333833	2.17e-06	0.000133844	0.0759791
Standing height	UKB-a:389	ERLIN1	-0.139956	0.0223506	3.8e-10	0.00032253	0.978694
Overall health rating	UKB-a:251	DCC	-0.139711	0.0299075	2.99e-06	9.21e-05	0.446189
Forced vital capacity (FVC)	UKB-a:336	DCC	-0.138125	0.0334467	3.63e-05	5.07e-05	0.139802
Body mass index (BMI)	UKB-a:248	SNX32	-0.138053	0.0183159	4.8e-14	0.00482531	0.522472
Fed-up feelings	UKB-a:49	DCC	-0.136787	0.0204642	2.32e-11	0.000123008	0.621669
Sitting height	UKB-a:195	ERLIN1	-0.134728	0.024313	3e-08	8.86e-05	0.995788
Frequency of tenseness / restlessness in last 2 weeks	UKB-a:244	DCC	-0.134231	0.0254832	1.38e-07	1.95e-05	0.789513
Mood swings	UKB-a:45	DCC	-0.131314	0.0207767	2.61e-10	7.35e-05	0.542936
Forced expiratory volume in 1-second (FEV1)	UKB-a:337	ERLIN1	-0.124526	0.0269342	3.78e-06	0.000589942	0.973393
Miserableness	UKB-a:46	DCC	-0.115973	0.0204113	1.33e-08	6.08e-05	0.445949
Standing height	UKB-a:389	ABCB9	-0.112621	0.0169095	2.73e-11	0.00131587	0.148331
Peak expiratory flow (PEF)	UKB-a:338	ERLIN1	-0.112048	0.0279934	6.26e-05	0.000416252	0.757649
Comparative height size at age 10	UKB-a:35	ABCB9	-0.103964	0.0162459	1.56e-10	0.00097096	0.148363
Arm fat mass (right)	UKB-a:283	SNX32	-0.100673	0.0181438	2.88e-08	0.00270185	0.918214
Arm fat mass (left)	UKB-a:287	SNX32	-0.0966671	0.0181488	1e-07	0.000964469	0.791825
Irritability	UKB-a:47	DCC	-0.0911376	0.0189296	1.48e-06	1.35e-05	0.607761
Waist circumference	UKB-a:382	SNX32	-0.0900134	0.0163989	4.04e-08	0.00461345	0.935945
Tense / 'highly strung'	UKB-a:52	DCC	-0.0896037	0.0157692	1.33e-08	7.19e-05	0.763537
Long-standing illness disability or infirmity	UKB-a:252	DCC	-0.0857139	0.0195348	1.15e-05	3.06e-05	0.442079
Diastolic blood pressure automated reading	UKB-a:359	SNX32	-0.084237	0.0187585	7.1e-06	2.51e-05	0.00615106
Whole body fat mass	UKB-a:265	SNX32	-0.0834563	0.018066	3.85e-06	6.31e-06	0.0966385
Trunk fat-free mass	UKB-a:292	ERLIN1	-0.0792398	0.0198151	6.36e-05	0.0253132	0.715425
Trunk predicted mass	UKB-a:293	ERLIN1	-0.0788285	0.0197505	6.57e-05	0.00583872	0.707195
Leg fat mass (left)	UKB-a:279	SNX32	-0.0788003	0.0146356	7.28e-08	0.000507306	0.803781
Impedance of leg (right)	UKB-a:270	PSMB4	-0.0766724	0.0156221	9.2e-07	0.000259639	0.937609
Leg fat mass (right)	UKB-a:275	SNX32	-0.0766162	0.0148047	2.28e-07	6.17e-05	0.803383
Trunk fat mass	UKB-a:291	SNX32	-0.075351	0.0186449	5.31e-05	4.26e-05	0.0120149
Systolic blood pressure automated reading	UKB-a:360	SNX32	-0.075139	0.0187489	6.13e-05	0.000719212	0.594861
Weight	UKB-a:249	SNX32	-0.0744279	0.0161795	4.22e-06	9.33e-05	0.00499575
Qualifications: A levels/AS levels or equivalent	UKB-a:399	ABCB9	-0.0744007	0.0106931	3.46e-12	0.00135878	0.69265
Impedance of leg (left)	UKB-a:271	PSMB4	-0.0717712	0.0157428	5.14e-06	0.000261951	0.916923
Arm fat percentage (left)	UKB-a:286	SNX32	-0.0711563	0.0140172	3.85e-07	0.00221838	0.887667
Qualifications: College or University degree	UKB-a:397	ABCB9	-0.0702407	0.0111555	3.04e-10	0.000485497	0.722769
Time spent watching television (TV)	UKB-a:5	SNX32	-0.0698049	0.0142468	9.6e-07	0.00300287	0.893158
Impedance of arm (right)	UKB-a:272	PSMB4	-0.0675541	0.0121421	2.64e-08	0.00580691	0.00172317
Arm fat percentage (right)	UKB-a:282	SNX32	-0.0672432	0.0140821	1.8e-06	0.0013669	0.86277
Impedance of whole body	UKB-a:269	PSMB4	-0.0660329	0.0131658	5.29e-07	0.000653036	0.857131
Loneliness / isolation	UKB-a:239	DCC	-0.0658084	0.015834	3.24e-05	6.42e-05	0.385908
Comparative body size at age 10	UKB-a:34	SNX32	-0.0643462	0.0126731	3.83e-07	0.00175752	0.037784
Overall health rating	UKB-a:251	SNX32	-0.0603133	0.013447	7.28e-06	0.00578531	0.874233
Body fat percentage	UKB-a:264	SNX32	-0.0598259	0.0141971	2.51e-05	0.010633	0.685124
Impedance of arm (left)	UKB-a:273	PSMB4	-0.0591769	0.0121936	1.22e-06	0.00703102	0.0309355
Leg fat percentage (left)	UKB-a:278	SNX32	-0.0572832	0.0115791	7.53e-07	5.4e-05	0.789439
Leg fat percentage (right)	UKB-a:274	SNX32	-0.0553725	0.0117277	2.34e-06	0.00015673	0.796437
Qualifications: O levels/GCSEs or equivalent	UKB-a:400	ABCB9	-0.0548728	0.0119363	4.28e-06	0.00122907	0.344843
Qualifications: Other professional qualifications eg: nursing teaching	UKB-a:403	ABCB9	-0.0537235	0.0108981	8.24e-07	0.0165871	0.616928
Arm fat-free mass (right)	UKB-a:284	SNX32	-0.048483	0.0115388	2.65e-05	0.00199066	0.00984535
Arm fat-free mass (left)	UKB-a:288	SNX32	-0.0472575	0.0117734	5.97e-05	8.19e-05	0.00734887
Sitting height	UKB-a:195	CTSH	-0.0406453	0.00938792	1.49e-05	0.00203172	0.779646
Standing height	UKB-a:389	CTSH	-0.0353127	0.00862981	4.28e-05	0.000219875	0.655
Diabetes diagnosed by doctor	UKB-a:306	ERLIN1	-0.0281544	0.00674399	2.98e-05	0.00786087	0.928076
Risk taking	UKB-a:241	KHK	0.0163571	0.00294214	2.7e-08	0.000214137	0.96618
Trunk fat percentage	UKB-a:290	KHK	0.0251722	0.00618409	4.69e-05	8.47e-05	0.7132
Qualifications: College or University degree	UKB-a:397	SNX32	0.0349532	0.00868188	5.67e-05	0.005849	0.61878
Time spent watching television (TV)	UKB-a:5	SIDT1	0.0738546	0.0177134	3.05e-05	0.000567695	0.370562
Standing height	UKB-a:389	SNX32	0.0771722	0.0131581	4.49e-09	0.0288818	0.00628605
Qualifications: College or University degree	UKB-a:397	DCC	0.0790502	0.0193085	4.24e-05	3.17e-05	0.220088
Impedance of arm (left)	UKB-a:273	SNX32	0.101443	0.0130769	8.67e-15	0.000657551	0.28897
Age when periods started (menarche)	UKB-a:315	SNX32	0.101883	0.0188696	6.69e-08	0.00122451	0.97792
Time spent watching television (TV)	UKB-a:5	ABCB9	0.102526	0.0183124	2.16e-08	0.00141246	0.557451
Impedance of leg (left)	UKB-a:271	SNX32	0.103346	0.0168837	9.29e-10	4.63e-06	0.0137473
Impedance of leg (right)	UKB-a:270	SNX32	0.105119	0.0167542	3.51e-10	5.45e-09	0.0141007
Impedance of whole body	UKB-a:269	SNX32	0.105295	0.01412	8.84e-14	0.0015197	0.011475
Impedance of arm (right)	UKB-a:272	SNX32	0.10549	0.0130216	5.44e-16	0.000643744	0.472973
HDL cholesterol	299	SNX32	0.109357	0.0262702	3.14e-05	0.0022961	0.876921
Diastolic blood pressure automated reading	UKB-a:359	ABCB9	0.114814	0.0241125	1.92e-06	0.000187601	0.313217
Job involves heavy manual or physical work	UKB-a:503	ABCB9	0.12575	0.0276701	5.5e-06	0.0149872	0.534488
Years of schooling	1001	DCC	0.186492	0.0339075	3.8e-08	3.56e-05	0.348973
Age completed full time education	UKB-a:505	DCC	0.19745	0.0410868	1.54e-06	3.31e-05	0.599395
HDL cholesterol	299	ERLIN1	0.215027	0.0440416	1.05e-06	0.00332013	0.991705
Type 2 diabetes	23	ABCB9	0.511898	0.126888	5.48e-05	0.001214	0.713534
Copper	1073	PSMB4	1.33586	0.199302	2.05e-11	0.0079784	1.69e-05

## Sheet: Table S7
Table S7: Comparison of pQTL and eQTL derived from brain tissue
MR-Base ID - identifier of outcome on the MR-Base platform, MR Beta - effect estimate from Mendelian randomization analysis, MR SE - corresponding standard error of estimate, MR P - corresponding pvalue, coloc PPA - posterior probability of association from the coloc approach that both protein and gene expression share a common causal variant, * intermediate allele frequencies
Gene	Trait	Finemapped SNP	pQTL Beta	pQTL SE	pQTL P	eQTL Beta	eQTL SE	eQTL P	coloc PPA
Intelligence	ABCB9	rs4275659	-0.0113829	0.00261317	2.63766e-05	0.0930589	0.042015	0.0267674	0.0468558
Alzheimers	CTSH	rs34593439	-0.0322116	0.00481841	6.56846e-10	-0.551702	0.0644337	1.10614e-17	0.992101
Neuroticism	DCC	rs7230285	0.00589839	0.0012887	1.07606e-05	-0.0164488	0.0514485	0.749186	0.0501887
Intelligence	ERLIN1	rs11190393	-0.00546185	0.00141827	0.000182573	-0.110584	0.0470431	0.0187387	0.278429
Intelligence	FLOT2	rs6505095	-0.00816156	0.00174807	7.35005e-06	-0.0618155	0.045548	0.174733	0.03525722
Intelligence	KHK	rs2304681*	-0.0373082	0.00396429	2.75256e-09	-0.409086	0.0502152	3.74107e-16	0.96686
Neuroticism	PANK4	rs4995304	-0.00327791	0.00066435	2.38245e-06	0.0642738	0.0474158	0.175247	0.115236
Depression	PSMB4	rs61818036*	0.0180415	0.00233914	2.65568e-12	0.343412	0.051117	1.84044e-11	0.942703
Schizophrenia	RLBP1	rs1981623*	0.0110134	0.00342157	0.00162001	0.436146	0.0387792	2.39903e-29	0.720297
Amyotrophic lateral sclerosis	SARM1	rs739439	0.00663241	0.00135426	2.78938e-06	0.241969	0.0583706	3.39251e-05	0.135091
Insomnia	SIDT1	rs12635148	0.0108419	0.00265045	7.86166e-05	0.142502	0.051025	0.00522566	0.02511598
Alzheimers	SNX32	rs1151519	-0.0163683	0.00238108	2.24002e-10	-1.27816	0.0339933	0	0.9083725
